# Supplementary material for: Unraveling the shift in bacterial communities profile grown in sediments co-contaminated with chlorolignin waste of pulp-paper mill by metagenomics approach
Source: Front Microbiol. 2024 Mar 11;15:1350164. doi: 10.3389/fmicb.2024.1350164 (PMC10961449; doi:10.3389/fmicb.2024.1350164)
Supplement: Supplementary file 4 [file Table_4.xlsx]

## Sheet: Phylum
Kingdom	Phylum	Absolute Count	Percent
Bacteria	Proteobacteria	13067	55.4415
Bacteria	Bacteroidetes	2667	11.3157
Bacteria	Planctomycetes	1261	5.3502
Bacteria	Firmicutes	1060	4.4974
Bacteria	OD1	1001	4.2471
Bacteria	Actinobacteria	899	3.8143
Bacteria	Acidobacteria	826	3.5046
Bacteria	Verrucomicrobia	739	3.1355
Bacteria	Chloroflexi	647	2.7451
Bacteria	Chlorobi	427	1.8117
Bacteria	Spirochaetes	330	1.4001
Archaea	Euryarchaeota	100	0.4243
Bacteria	TM7	82	0.3479
Bacteria	Synergistetes	71	0.3012
Bacteria	NKB19	54	0.2291
Bacteria	Armatimonadetes	48	0.2037
Bacteria	Tenericutes	38	0.1612
Bacteria	WPS-2	33	0.14
Bacteria	WS6	29	0.123
Bacteria	Fusobacteria	28	0.1188
Bacteria	SR1	24	0.1018
Bacteria	Lentisphaerae	20	0.0849
Bacteria	WS3	19	0.0806
Bacteria	GN02	15	0.0636
Bacteria	GN04	14	0.0594
Bacteria	OP11	10	0.0424
Bacteria	FCPU426	10	0.0424
Bacteria	TM6	8	0.0339
Bacteria	WWE1	7	0.0297
Bacteria	Caldiserica	7	0.0297
Bacteria	Nitrospirae	6	0.0255
Bacteria	Elusimicrobia	6	0.0255
Bacteria	Chlamydiae	5	0.0212
Bacteria	Gemmatimonadetes	4	0.017
Bacteria	Fibrobacteres	3	0.0127
Bacteria	Deferribacteres	2	0.0085
Bacteria	Unclassified	2	0.0085

## Sheet: Class
Kingdom	Phylum	Class	Absolute Count	Percent
Bacteria	Proteobacteria	Alphaproteobacteria	4826	20.476
Bacteria	Proteobacteria	Betaproteobacteria	3770	15.9956
Bacteria	Proteobacteria	Gammaproteobacteria	1722	7.3062
Bacteria	Proteobacteria	Deltaproteobacteria	1675	7.1068
Bacteria	Proteobacteria	Epsilonproteobacteria	1067	4.5271
Bacteria	Firmicutes	Clostridia	1025	4.3489
Bacteria	Bacteroidetes	Bacteroidia	957	4.0604
Bacteria	OD1	ZB2	955	4.0519
Bacteria	Planctomycetes	Planctomycetia	808	3.4282
Bacteria	Actinobacteria	Acidimicrobiia	782	3.3179
Bacteria	Bacteroidetes	[Saprospirae]	757	3.2118
Bacteria	Chloroflexi	Anaerolineae	564	2.393
Bacteria	Acidobacteria	[Chloracidobacteria]	494	2.096
Bacteria	Bacteroidetes	Flavobacteriia	398	1.6887
Bacteria	Verrucomicrobia	[Pedosphaerae]	295	1.2516
Bacteria	Chlorobi	Ignavibacteria	287	1.2177
Bacteria	Spirochaetes	Spirochaetes	282	1.1965
Bacteria	Planctomycetes	Phycisphaerae	272	1.1541
Bacteria	Acidobacteria	Solibacteres	270	1.1456
Bacteria	Bacteroidetes	Cytophagia	256	1.0862
Bacteria	Bacteroidetes	Sphingobacteriia	234	0.9928
Bacteria	Verrucomicrobia	Opitutae	209	0.8868
Bacteria	Verrucomicrobia	Verrucomicrobiae	161	0.6831
Bacteria	Planctomycetes	OM190	161	0.6831
Bacteria	Chlorobi	OPB56	112	0.4752
Bacteria	Actinobacteria	Actinobacteria	83	0.3522
Bacteria	Verrucomicrobia	Verruco-5	71	0.3012
Bacteria	Synergistetes	Synergistia	71	0.3012
Archaea	Euryarchaeota	Methanomicrobia	59	0.2503
Bacteria	Acidobacteria	Acidobacteria-6	58	0.2461
Bacteria	Bacteroidetes	[Rhodothermi]	56	0.2376
Bacteria	Armatimonadetes	[Fimbriimonadia]	47	0.1994
Bacteria	TM7	TM7-1	45	0.1909
Bacteria	Tenericutes	Mollicutes	38	0.1612
Bacteria	Spirochaetes	MVP-15	38	0.1612
Bacteria	NKB19	Unclassified	38	0.1612
Bacteria	TM7	TM7-3	37	0.157
Archaea	Euryarchaeota	Thermoplasmata	35	0.1485
Bacteria	WPS-2	Unclassified	33	0.14
Bacteria	Chloroflexi	Ellin6529	32	0.1358
Bacteria	Firmicutes	Bacilli	30	0.1273
Bacteria	WS6	SC72	29	0.123
Bacteria	OD1	ABY1	29	0.123
Bacteria	Fusobacteria	Fusobacteriia	28	0.1188
Bacteria	Actinobacteria	Thermoleophilia	26	0.1103
Bacteria	SR1	Unclassified	24	0.1018
Bacteria	Lentisphaerae	[Lentisphaeria]	20	0.0849
Bacteria	WS3	PRR-12	19	0.0806
Bacteria	Chloroflexi	S085	17	0.0721
Bacteria	NKB19	TSBW08	16	0.0679
Bacteria	Chlorobi	SJA-28	16	0.0679
Bacteria	GN02	BD1-5	15	0.0636
Bacteria	GN04	GN15	14	0.0594
Bacteria	Planctomycetes	BD7-11	13	0.0552
Bacteria	Chloroflexi	TK10	12	0.0509
Bacteria	Chlorobi	BSV26	12	0.0509
Bacteria	Spirochaetes	[Leptospirae]	10	0.0424
Bacteria	OP11	WCHB1-64	10	0.0424
Bacteria	FCPU426	Unclassified	10	0.0424
Bacteria	Chloroflexi	TK17	10	0.0424
Bacteria	OD1	Unclassified	9	0.0382
Bacteria	Bacteroidetes	VC2_1_Bac22	9	0.0382
Bacteria	TM6	SJA-4	8	0.0339
Bacteria	OD1	SM2F11	8	0.0339
Bacteria	Chloroflexi	Dehalococcoidetes	8	0.0339
Bacteria	Actinobacteria	OPB41	8	0.0339
Bacteria	WWE1	[Cloacamonae]	7	0.0297
Bacteria	Proteobacteria	TA18	7	0.0297
Bacteria	Planctomycetes	Unclassified	7	0.0297
Bacteria	Caldiserica	OP5	7	0.0297
Bacteria	Nitrospirae	Nitrospira	6	0.0255
Archaea	Euryarchaeota	Methanobacteria	6	0.0255
Bacteria	Firmicutes	Erysipelotrichi	5	0.0212
Bacteria	Chlamydiae	Chlamydiia	5	0.0212
Bacteria	Elusimicrobia	Elusimicrobia	4	0.017
Bacteria	Verrucomicrobia	[Spartobacteria]	3	0.0127
Bacteria	Gemmatimonadetes	Gemmatimonadetes	3	0.0127
Bacteria	Fibrobacteres	TG3	3	0.0127
Bacteria	Chloroflexi	Thermomicrobia	3	0.0127
Bacteria	Acidobacteria	Holophagae	3	0.0127
Bacteria	Elusimicrobia	Endomicrobia	2	0.0085
Bacteria	Deferribacteres	Deferribacteres	2	0.0085
Bacteria	Unclassified	Unclassified	2	0.0085
Bacteria	Gemmatimonadetes	Gemm-1	1	0.0042
Bacteria	Chloroflexi	Gitt-GS-136	1	0.0042
Bacteria	Armatimonadetes	Chthonomonadetes	1	0.0042
Bacteria	Acidobacteria	OS-K	1	0.0042

## Sheet: Order
Kingdom	Phylum	Class	Order	Absolute Count	Percent
Bacteria	Proteobacteria	Alphaproteobacteria	Rhodobacterales	2072	8.7912
Bacteria	Proteobacteria	Betaproteobacteria	Hydrogenophilales	1801	7.6414
Bacteria	Proteobacteria	Alphaproteobacteria	Rhizobiales	1798	7.6287
Bacteria	Proteobacteria	Betaproteobacteria	Burkholderiales	1134	4.8114
Bacteria	Proteobacteria	Epsilonproteobacteria	Campylobacterales	1067	4.5271
Bacteria	Firmicutes	Clostridia	Clostridiales	1008	4.2768
Bacteria	Bacteroidetes	Bacteroidia	Bacteroidales	957	4.0604
Bacteria	OD1	ZB2	Unclassified	955	4.0519
Bacteria	Actinobacteria	Acidimicrobiia	Acidimicrobiales	782	3.3179
Bacteria	Proteobacteria	Gammaproteobacteria	HOC36	781	3.3137
Bacteria	Bacteroidetes	[Saprospirae]	[Saprospirales]	757	3.2118
Bacteria	Proteobacteria	Gammaproteobacteria	Xanthomonadales	696	2.953
Bacteria	Proteobacteria	Deltaproteobacteria	Myxococcales	511	2.1681
Bacteria	Acidobacteria	[Chloracidobacteria]	RB41	470	1.9941
Bacteria	Proteobacteria	Deltaproteobacteria	Desulfobacterales	466	1.9772
Bacteria	Proteobacteria	Alphaproteobacteria	Rhodospirillales	460	1.9517
Bacteria	Chloroflexi	Anaerolineae	Caldilineales	412	1.7481
Bacteria	Planctomycetes	Planctomycetia	Planctomycetales	410	1.7396
Bacteria	Bacteroidetes	Flavobacteriia	Flavobacteriales	398	1.6887
Bacteria	Proteobacteria	Deltaproteobacteria	Desulfovibrionales	363	1.5402
Bacteria	Planctomycetes	Planctomycetia	Pirellulales	310	1.3153
Bacteria	Verrucomicrobia	[Pedosphaerae]	[Pedosphaerales]	295	1.2516
Bacteria	Chlorobi	Ignavibacteria	Ignavibacteriales	287	1.2177
Bacteria	Spirochaetes	Spirochaetes	Spirochaetales	279	1.1838
Bacteria	Acidobacteria	Solibacteres	Solibacterales	270	1.1456
Bacteria	Planctomycetes	Phycisphaerae	Phycisphaerales	261	1.1074
Bacteria	Bacteroidetes	Cytophagia	Cytophagales	256	1.0862
Bacteria	Proteobacteria	Betaproteobacteria	Rhodocyclales	243	1.031
Bacteria	Bacteroidetes	Sphingobacteriia	Sphingobacteriales	234	0.9928
Bacteria	Proteobacteria	Alphaproteobacteria	Sphingomonadales	217	0.9207
Bacteria	Proteobacteria	Betaproteobacteria	ASSO-13	205	0.8698
Bacteria	Proteobacteria	Betaproteobacteria	Unclassified	165	0.7001
Bacteria	Verrucomicrobia	Verrucomicrobiae	Verrucomicrobiales	161	0.6831
Bacteria	Verrucomicrobia	Opitutae	Unclassified	161	0.6831
Bacteria	Planctomycetes	OM190	CL500-15	161	0.6831
Bacteria	Proteobacteria	Alphaproteobacteria	BD7-3	148	0.6279
Bacteria	Proteobacteria	Gammaproteobacteria	Thiotrichales	146	0.6195
Bacteria	Proteobacteria	Deltaproteobacteria	Bdellovibrionales	126	0.5346
Bacteria	Proteobacteria	Betaproteobacteria	Thiobacterales	112	0.4752
Bacteria	Chlorobi	OPB56	Unclassified	112	0.4752
Bacteria	Proteobacteria	Deltaproteobacteria	NB1-j	109	0.4625
Bacteria	Proteobacteria	Betaproteobacteria	Ellin6067	97	0.4116
Bacteria	Planctomycetes	Planctomycetia	Gemmatales	87	0.3691
Bacteria	Actinobacteria	Actinobacteria	Actinomycetales	82	0.3479
Bacteria	Synergistetes	Synergistia	Synergistales	71	0.3012
Bacteria	Proteobacteria	Deltaproteobacteria	Syntrophobacterales	64	0.2715
Bacteria	Bacteroidetes	[Rhodothermi]	[Rhodothermales]	56	0.2376
Bacteria	Acidobacteria	Acidobacteria-6	iii1-15	53	0.2249
Archaea	Euryarchaeota	Methanomicrobia	Methanomicrobiales	53	0.2249
Bacteria	Verrucomicrobia	Verruco-5	MSBL3	49	0.2079
Bacteria	Chloroflexi	Anaerolineae	SBR1031	49	0.2079
Bacteria	Armatimonadetes	[Fimbriimonadia]	[Fimbriimonadales]	47	0.1994
Bacteria	TM7	TM7-1	Unclassified	45	0.1909
Bacteria	Chloroflexi	Anaerolineae	envOPS12	44	0.1867
Bacteria	Chloroflexi	Anaerolineae	Anaerolineales	44	0.1867
Bacteria	Verrucomicrobia	Opitutae	Opitutales	43	0.1824
Bacteria	Proteobacteria	Alphaproteobacteria	Unclassified	41	0.174
Bacteria	Spirochaetes	MVP-15	PL-11B10	38	0.1612
Bacteria	NKB19	Unclassified	Unclassified	38	0.1612
Bacteria	Proteobacteria	Alphaproteobacteria	Rickettsiales	35	0.1485
Archaea	Euryarchaeota	Thermoplasmata	E2	35	0.1485
Bacteria	WPS-2	Unclassified	Unclassified	33	0.14
Bacteria	Chloroflexi	Ellin6529	Unclassified	32	0.1358
Bacteria	WS6	SC72	WCHB1-15	29	0.123
Bacteria	OD1	ABY1	Unclassified	29	0.123
Bacteria	TM7	TM7-3	Unclassified	28	0.1188
Bacteria	Tenericutes	Mollicutes	Acholeplasmatales	28	0.1188
Bacteria	Proteobacteria	Gammaproteobacteria	Chromatiales	28	0.1188
Bacteria	Fusobacteria	Fusobacteriia	Fusobacteriales	28	0.1188
Bacteria	SR1	Unclassified	Unclassified	24	0.1018
Bacteria	Proteobacteria	Gammaproteobacteria	Legionellales	24	0.1018
Bacteria	Proteobacteria	Alphaproteobacteria	Ellin329	24	0.1018
Bacteria	Firmicutes	Bacilli	Lactobacillales	23	0.0976
Bacteria	Acidobacteria	[Chloracidobacteria]	PK29	23	0.0976
Bacteria	Proteobacteria	Gammaproteobacteria	Pseudomonadales	21	0.0891
Bacteria	Proteobacteria	Deltaproteobacteria	Desulfuromonadales	20	0.0849
Bacteria	Verrucomicrobia	Verruco-5	WCHB1-41	17	0.0721
Bacteria	Proteobacteria	Alphaproteobacteria	Kiloniellales	17	0.0721
Bacteria	Chloroflexi	S085	Unclassified	17	0.0721
Bacteria	NKB19	TSBW08	Unclassified	16	0.0679
Bacteria	Chlorobi	SJA-28	Unclassified	16	0.0679
Bacteria	WS3	PRR-12	Sediment-1	15	0.0636
Bacteria	GN02	BD1-5	Unclassified	15	0.0636
Bacteria	Firmicutes	Clostridia	SHA-98	15	0.0636
Bacteria	Proteobacteria	Alphaproteobacteria	Caulobacterales	14	0.0594
Bacteria	Lentisphaerae	[Lentisphaeria]	Victivallales	14	0.0594
Bacteria	GN04	GN15	Unclassified	14	0.0594
Bacteria	Actinobacteria	Thermoleophilia	Gaiellales	14	0.0594
Bacteria	Planctomycetes	BD7-11	Unclassified	13	0.0552
Bacteria	Proteobacteria	Gammaproteobacteria	Alteromonadales	12	0.0509
Bacteria	Chloroflexi	TK10	AKYG885	12	0.0509
Bacteria	Proteobacteria	Deltaproteobacteria	Unclassified	11	0.0467
Bacteria	Proteobacteria	Betaproteobacteria	Nitrosomonadales	11	0.0467
Bacteria	Actinobacteria	Thermoleophilia	Solirubrobacterales	11	0.0467
Bacteria	Tenericutes	Mollicutes	Unclassified	10	0.0424
Bacteria	Spirochaetes	[Leptospirae]	[Leptospirales]	10	0.0424
Bacteria	FCPU426	Unclassified	Unclassified	10	0.0424
Bacteria	Chloroflexi	TK17	mle1-48	10	0.0424
Bacteria	OD1	Unclassified	Unclassified	9	0.0382
Bacteria	Bacteroidetes	VC2_1_Bac22	Unclassified	9	0.0382
Bacteria	TM6	SJA-4	Unclassified	8	0.0339
Bacteria	OD1	SM2F11	Unclassified	8	0.0339
Bacteria	Chloroflexi	Dehalococcoidetes	Dehalococcoidales	8	0.0339
Bacteria	Actinobacteria	OPB41	Unclassified	8	0.0339
Bacteria	WWE1	[Cloacamonae]	[Cloacamonales]	7	0.0297
Bacteria	Planctomycetes	Phycisphaerae	WD2101	7	0.0297
Bacteria	Planctomycetes	Unclassified	Unclassified	7	0.0297
Bacteria	OP11	WCHB1-64	d153	7	0.0297
Bacteria	Firmicutes	Bacilli	Bacillales	7	0.0297
Bacteria	Caldiserica	OP5	WCHB1-02	7	0.0297
Bacteria	TM7	TM7-3	Blgi18	6	0.0255
Bacteria	Proteobacteria	TA18	PHOS-HD29	6	0.0255
Bacteria	Nitrospirae	Nitrospira	Nitrospirales	6	0.0255
Bacteria	Lentisphaerae	[Lentisphaeria]	Z20	6	0.0255
Bacteria	Chloroflexi	Anaerolineae	S0208	6	0.0255
Archaea	Euryarchaeota	Methanomicrobia	Methanosarcinales	6	0.0255
Archaea	Euryarchaeota	Methanobacteria	Methanobacteriales	6	0.0255
Bacteria	Verrucomicrobia	Verruco-5	LD1-PB3	5	0.0212
Bacteria	Verrucomicrobia	Opitutae	Puniceicoccales	5	0.0212
Bacteria	Proteobacteria	Gammaproteobacteria	Enterobacteriales	5	0.0212
Bacteria	Proteobacteria	Gammaproteobacteria	Aeromonadales	5	0.0212
Bacteria	Firmicutes	Erysipelotrichi	Erysipelotrichales	5	0.0212
Bacteria	Chlorobi	BSV26	C20	5	0.0212
Bacteria	Chlamydiae	Chlamydiia	Chlamydiales	5	0.0212
Bacteria	Acidobacteria	Acidobacteria-6	CCU21	5	0.0212
Bacteria	WS3	PRR-12	GN03	4	0.017
Bacteria	Elusimicrobia	Elusimicrobia	Elusimicrobiales	4	0.017
Bacteria	Chloroflexi	Anaerolineae	H39	4	0.017
Bacteria	Chloroflexi	Anaerolineae	GCA004	4	0.017
Bacteria	Chlorobi	BSV26	VC38	4	0.017
Bacteria	Verrucomicrobia	[Spartobacteria]	[Chthoniobacterales]	3	0.0127
Bacteria	Spirochaetes	Spirochaetes	Sphaerochaetales	3	0.0127
Bacteria	Proteobacteria	Gammaproteobacteria	Oceanospirillales	3	0.0127
Bacteria	OP11	WCHB1-64	Unclassified	3	0.0127
Bacteria	Gemmatimonadetes	Gemmatimonadetes	KD8-87	3	0.0127
Bacteria	Fibrobacteres	TG3	TG3-1	3	0.0127
Bacteria	Chloroflexi	Thermomicrobia	JG30-KF-CM45	3	0.0127
Bacteria	Chlorobi	BSV26	PK329	3	0.0127
Bacteria	Acidobacteria	Holophagae	Holophagales	3	0.0127
Bacteria	TM7	TM7-3	CW040	2	0.0085
Bacteria	Proteobacteria	Deltaproteobacteria	MBNT15	2	0.0085
Bacteria	Proteobacteria	Deltaproteobacteria	FAC87	2	0.0085
Bacteria	Planctomycetes	Phycisphaerae	Pla1	2	0.0085
Bacteria	Planctomycetes	Phycisphaerae	AKAU3564	2	0.0085
Bacteria	Firmicutes	Clostridia	Unclassified	2	0.0085
Bacteria	Elusimicrobia	Endomicrobia	Unclassified	2	0.0085
Bacteria	Deferribacteres	Deferribacteres	Deferribacterales	2	0.0085
Bacteria	Unclassified	Unclassified	Unclassified	2	0.0085
Bacteria	TM7	TM7-3	EW055	1	0.0042
Bacteria	Proteobacteria	TA18	CV90	1	0.0042
Bacteria	Proteobacteria	Gammaproteobacteria	Unclassified	1	0.0042
Bacteria	Proteobacteria	Deltaproteobacteria	GW-28	1	0.0042
Bacteria	Proteobacteria	Betaproteobacteria	Neisseriales	1	0.0042
Bacteria	Proteobacteria	Betaproteobacteria	MND1	1	0.0042
Bacteria	Planctomycetes	Planctomycetia	B97	1	0.0042
Bacteria	Gemmatimonadetes	Gemm-1	Unclassified	1	0.0042
Bacteria	Chloroflexi	Gitt-GS-136	Unclassified	1	0.0042
Bacteria	Chloroflexi	Anaerolineae	DRC31	1	0.0042
Bacteria	Armatimonadetes	Chthonomonadetes	Chthonomonadales	1	0.0042
Bacteria	Actinobacteria	Thermoleophilia	Unclassified	1	0.0042
Bacteria	Actinobacteria	Actinobacteria	Bifidobacteriales	1	0.0042
Bacteria	Acidobacteria	OS-K	Unclassified	1	0.0042
Bacteria	Acidobacteria	[Chloracidobacteria]	11-24	1	0.0042

## Sheet: Family
Kingdom	Phylum	Class	Order	Family	Absolute Count	Percent
Bacteria	Proteobacteria	Betaproteobacteria	Hydrogenophilales	Hydrogenophilaceae	1801	7.6414
Bacteria	Proteobacteria	Alphaproteobacteria	Rhodobacterales	Rhodobacteraceae	1589	6.7419
Bacteria	Proteobacteria	Alphaproteobacteria	Rhizobiales	Hyphomicrobiaceae	1439	6.1055
Bacteria	Proteobacteria	Betaproteobacteria	Burkholderiales	Comamonadaceae	1087	4.612
Bacteria	Proteobacteria	Epsilonproteobacteria	Campylobacterales	Helicobacteraceae	1003	4.2556
Bacteria	OD1	ZB2	Unclassified	Unclassified	955	4.0519
Bacteria	Proteobacteria	Gammaproteobacteria	HOC36	Unclassified	781	3.3137
Bacteria	Actinobacteria	Acidimicrobiia	Acidimicrobiales	C111	630	2.673
Bacteria	Proteobacteria	Gammaproteobacteria	Xanthomonadales	Sinobacteraceae	584	2.4778
Bacteria	Proteobacteria	Alphaproteobacteria	Rhodobacterales	Hyphomonadaceae	483	2.0493
Bacteria	Acidobacteria	[Chloracidobacteria]	RB41	Ellin6075	470	1.9941
Bacteria	Bacteroidetes	Bacteroidia	Bacteroidales	Unclassified	451	1.9135
Bacteria	Chloroflexi	Anaerolineae	Caldilineales	Caldilineaceae	412	1.7481
Bacteria	Planctomycetes	Planctomycetia	Planctomycetales	Planctomycetaceae	410	1.7396
Bacteria	Proteobacteria	Deltaproteobacteria	Desulfobacterales	Desulfobacteraceae	407	1.7268
Bacteria	Proteobacteria	Deltaproteobacteria	Myxococcales	Unclassified	396	1.6802
Bacteria	Bacteroidetes	[Saprospirae]	[Saprospirales]	Saprospiraceae	393	1.6674
Bacteria	Bacteroidetes	Flavobacteriia	Flavobacteriales	Cryomorphaceae	374	1.5868
Bacteria	Bacteroidetes	[Saprospirae]	[Saprospirales]	Chitinophagaceae	364	1.5444
Bacteria	Proteobacteria	Deltaproteobacteria	Desulfovibrionales	Desulfomicrobiaceae	315	1.3365
Bacteria	Planctomycetes	Planctomycetia	Pirellulales	Pirellulaceae	310	1.3153
Bacteria	Proteobacteria	Alphaproteobacteria	Rhodospirillales	Acetobacteraceae	291	1.2347
Bacteria	Chlorobi	Ignavibacteria	Ignavibacteriales	Ignavibacteriaceae	287	1.2177
Bacteria	Spirochaetes	Spirochaetes	Spirochaetales	Spirochaetaceae	279	1.1838
Bacteria	Bacteroidetes	Bacteroidia	Bacteroidales	Porphyromonadaceae	257	1.0904
Bacteria	Planctomycetes	Phycisphaerae	Phycisphaerales	Unclassified	252	1.0692
Bacteria	Verrucomicrobia	[Pedosphaerae]	[Pedosphaerales]	auto67_4W	243	1.031
Bacteria	Proteobacteria	Betaproteobacteria	Rhodocyclales	Rhodocyclaceae	243	1.031
Bacteria	Bacteroidetes	Sphingobacteriia	Sphingobacteriales	Unclassified	234	0.9928
Bacteria	Proteobacteria	Betaproteobacteria	ASSO-13	Unclassified	205	0.8698
Bacteria	Acidobacteria	Solibacteres	Solibacterales	Unclassified	198	0.8401
Bacteria	Firmicutes	Clostridia	Clostridiales	[Tissierellaceae]	184	0.7807
Bacteria	Bacteroidetes	Cytophagia	Cytophagales	Cyclobacteriaceae	171	0.7255
Bacteria	Proteobacteria	Betaproteobacteria	Unclassified	Unclassified	165	0.7001
Bacteria	Verrucomicrobia	Verrucomicrobiae	Verrucomicrobiales	Verrucomicrobiaceae	161	0.6831
Bacteria	Verrucomicrobia	Opitutae	Unclassified	Unclassified	161	0.6831
Bacteria	Planctomycetes	OM190	CL500-15	Unclassified	161	0.6831
Bacteria	Firmicutes	Clostridia	Clostridiales	Ruminococcaceae	152	0.6449
Bacteria	Proteobacteria	Alphaproteobacteria	BD7-3	Unclassified	148	0.6279
Bacteria	Proteobacteria	Gammaproteobacteria	Thiotrichales	Piscirickettsiaceae	142	0.6025
Bacteria	Firmicutes	Clostridia	Clostridiales	[Mogibacteriaceae]	139	0.5898
Bacteria	Proteobacteria	Alphaproteobacteria	Rhizobiales	Xanthobacteraceae	134	0.5685
Bacteria	Proteobacteria	Alphaproteobacteria	Rhodospirillales	Rhodospirillaceae	129	0.5473
Bacteria	Firmicutes	Clostridia	Clostridiales	Eubacteriaceae	126	0.5346
Bacteria	Proteobacteria	Deltaproteobacteria	Bdellovibrionales	Bdellovibrionaceae	125	0.5304
Bacteria	Proteobacteria	Alphaproteobacteria	Sphingomonadales	Sphingomonadaceae	124	0.5261
Bacteria	Firmicutes	Clostridia	Clostridiales	Clostridiaceae	124	0.5261
Bacteria	Proteobacteria	Alphaproteobacteria	Rhizobiales	Unclassified	116	0.4922
Bacteria	Proteobacteria	Gammaproteobacteria	Xanthomonadales	Xanthomonadaceae	112	0.4752
Bacteria	Proteobacteria	Betaproteobacteria	Thiobacterales	Unclassified	112	0.4752
Bacteria	Chlorobi	OPB56	Unclassified	Unclassified	112	0.4752
Bacteria	Bacteroidetes	Bacteroidia	Bacteroidales	SB-1	112	0.4752
Bacteria	Firmicutes	Clostridia	Clostridiales	[Acidaminobacteraceae]	104	0.4413
Bacteria	Proteobacteria	Betaproteobacteria	Ellin6067	Unclassified	97	0.4116
Bacteria	Proteobacteria	Alphaproteobacteria	Sphingomonadales	Erythrobacteraceae	92	0.3903
Bacteria	Proteobacteria	Deltaproteobacteria	NB1-j	Unclassified	86	0.3649
Bacteria	Planctomycetes	Planctomycetia	Gemmatales	Gemmataceae	86	0.3649
Bacteria	Actinobacteria	Acidimicrobiia	Acidimicrobiales	Unclassified	82	0.3479
Bacteria	Bacteroidetes	Cytophagia	Cytophagales	Cytophagaceae	78	0.3309
Bacteria	Firmicutes	Clostridia	Clostridiales	Unclassified	76	0.3225
Bacteria	Acidobacteria	Solibacteres	Solibacterales	Solibacteraceae	72	0.3055
Bacteria	Proteobacteria	Epsilonproteobacteria	Campylobacterales	Campylobacteraceae	64	0.2715
Bacteria	Proteobacteria	Deltaproteobacteria	Desulfobacterales	Desulfobulbaceae	59	0.2503
Bacteria	Firmicutes	Clostridia	Clostridiales	Veillonellaceae	59	0.2503
Bacteria	Bacteroidetes	[Rhodothermi]	[Rhodothermales]	Rhodothermaceae	56	0.2376
Bacteria	Actinobacteria	Acidimicrobiia	Acidimicrobiales	Microthrixaceae	55	0.2334
Bacteria	Proteobacteria	Deltaproteobacteria	Syntrophobacterales	Syntrophobacteraceae	54	0.2291
Archaea	Euryarchaeota	Methanomicrobia	Methanomicrobiales	Methanocorpusculaceae	51	0.2164
Bacteria	Verrucomicrobia	Verruco-5	MSBL3	Unclassified	49	0.2079
Bacteria	Chloroflexi	Anaerolineae	SBR1031	A4b	49	0.2079
Bacteria	Proteobacteria	Deltaproteobacteria	Desulfovibrionales	Desulfovibrionaceae	48	0.2037
Bacteria	Armatimonadetes	[Fimbriimonadia]	[Fimbriimonadales]	[Fimbriimonadaceae]	47	0.1994
Bacteria	TM7	TM7-1	Unclassified	Unclassified	45	0.1909
Bacteria	Chloroflexi	Anaerolineae	envOPS12	Unclassified	44	0.1867
Bacteria	Chloroflexi	Anaerolineae	Anaerolineales	Anaerolinaceae	44	0.1867
Bacteria	Acidobacteria	Acidobacteria-6	iii1-15	RB40	44	0.1867
Bacteria	Verrucomicrobia	Opitutae	Opitutales	Opitutaceae	43	0.1824
Bacteria	Synergistetes	Synergistia	Synergistales	TTA_B6	43	0.1824
Bacteria	Verrucomicrobia	[Pedosphaerae]	[Pedosphaerales]	Ellin517	42	0.1782
Bacteria	Bacteroidetes	Bacteroidia	Bacteroidales	Rikenellaceae	42	0.1782
Bacteria	Proteobacteria	Alphaproteobacteria	Rhizobiales	Phyllobacteriaceae	41	0.174
Bacteria	Proteobacteria	Alphaproteobacteria	Rhizobiales	Methylocystaceae	41	0.174
Bacteria	Proteobacteria	Alphaproteobacteria	Unclassified	Unclassified	41	0.174
Bacteria	Proteobacteria	Alphaproteobacteria	Rhodospirillales	Unclassified	40	0.1697
Bacteria	Spirochaetes	MVP-15	PL-11B10	Unclassified	38	0.1612
Bacteria	NKB19	Unclassified	Unclassified	Unclassified	38	0.1612
Bacteria	WPS-2	Unclassified	Unclassified	Unclassified	33	0.14
Bacteria	Bacteroidetes	Bacteroidia	Bacteroidales	Marinilabiaceae	33	0.14
Bacteria	Actinobacteria	Actinobacteria	Actinomycetales	Microbacteriaceae	33	0.14
Archaea	Euryarchaeota	Thermoplasmata	E2	[Methanomassiliicoccaceae]	33	0.14
Bacteria	Proteobacteria	Deltaproteobacteria	Myxococcales	OM27	32	0.1358
Bacteria	Proteobacteria	Betaproteobacteria	Burkholderiales	Alcaligenaceae	32	0.1358
Bacteria	Chloroflexi	Ellin6529	Unclassified	Unclassified	32	0.1358
Bacteria	Firmicutes	Clostridia	Clostridiales	Christensenellaceae	31	0.1315
Bacteria	Proteobacteria	Alphaproteobacteria	Rickettsiales	Pelagibacteraceae	30	0.1273
Bacteria	WS6	SC72	WCHB1-15	Unclassified	29	0.123
Bacteria	Proteobacteria	Deltaproteobacteria	Myxococcales	Haliangiaceae	29	0.123
Bacteria	OD1	ABY1	Unclassified	Unclassified	29	0.123
Bacteria	TM7	TM7-3	Unclassified	Unclassified	28	0.1188
Bacteria	Tenericutes	Mollicutes	Acholeplasmatales	Acholeplasmataceae	28	0.1188
Bacteria	Proteobacteria	Deltaproteobacteria	Myxococcales	0319-6G20	27	0.1146
Bacteria	Proteobacteria	Alphaproteobacteria	Rhizobiales	Rhizobiaceae	26	0.1103
Bacteria	Actinobacteria	Actinobacteria	Actinomycetales	Mycobacteriaceae	25	0.1061
Bacteria	SR1	Unclassified	Unclassified	Unclassified	24	0.1018
Bacteria	Proteobacteria	Alphaproteobacteria	Ellin329	Unclassified	24	0.1018
Bacteria	Proteobacteria	Deltaproteobacteria	NB1-j	JTB38	23	0.0976
Bacteria	Bacteroidetes	Bacteroidia	Bacteroidales	Bacteroidaceae	23	0.0976
Bacteria	Acidobacteria	[Chloracidobacteria]	PK29	Unclassified	23	0.0976
Bacteria	Bacteroidetes	Flavobacteriia	Flavobacteriales	Flavobacteriaceae	22	0.0933
Bacteria	Synergistetes	Synergistia	Synergistales	Synergistaceae	21	0.0891
Bacteria	Bacteroidetes	Bacteroidia	Bacteroidales	Prevotellaceae	20	0.0849
Bacteria	Chloroflexi	S085	Unclassified	Unclassified	17	0.0721
Bacteria	Proteobacteria	Gammaproteobacteria	Legionellales	Coxiellaceae	16	0.0679
Bacteria	NKB19	TSBW08	Unclassified	Unclassified	16	0.0679
Bacteria	Firmicutes	Bacilli	Lactobacillales	Aerococcaceae	16	0.0679
Bacteria	Chlorobi	SJA-28	Unclassified	Unclassified	16	0.0679
Bacteria	WS3	PRR-12	Sediment-1	PRR-10	15	0.0636
Bacteria	Verrucomicrobia	Verruco-5	WCHB1-41	RFP12	15	0.0636
Bacteria	Proteobacteria	Gammaproteobacteria	Chromatiales	Chromatiaceae	15	0.0636
Bacteria	Proteobacteria	Deltaproteobacteria	Desulfuromonadales	Geobacteraceae	15	0.0636
Bacteria	Proteobacteria	Alphaproteobacteria	Kiloniellales	Unclassified	15	0.0636
Bacteria	GN02	BD1-5	Unclassified	Unclassified	15	0.0636
Bacteria	Fusobacteria	Fusobacteriia	Fusobacteriales	Unclassified	15	0.0636
Bacteria	Firmicutes	Clostridia	SHA-98	Unclassified	15	0.0636
Bacteria	Proteobacteria	Alphaproteobacteria	Caulobacterales	Caulobacteraceae	14	0.0594
Bacteria	Lentisphaerae	[Lentisphaeria]	Victivallales	Victivallaceae	14	0.0594
Bacteria	GN04	GN15	Unclassified	Unclassified	14	0.0594
Bacteria	Proteobacteria	Gammaproteobacteria	Pseudomonadales	Moraxellaceae	13	0.0552
Bacteria	Proteobacteria	Gammaproteobacteria	Chromatiales	Unclassified	13	0.0552
Bacteria	Proteobacteria	Deltaproteobacteria	Myxococcales	Polyangiaceae	13	0.0552
Bacteria	Proteobacteria	Deltaproteobacteria	Myxococcales	Nannocystaceae	13	0.0552
Bacteria	Planctomycetes	BD7-11	Unclassified	Unclassified	13	0.0552
Bacteria	Fusobacteria	Fusobacteriia	Fusobacteriales	Fusobacteriaceae	13	0.0552
Bacteria	Chloroflexi	TK10	AKYG885	Dolo_23	12	0.0509
Bacteria	Proteobacteria	Deltaproteobacteria	Unclassified	Unclassified	11	0.0467
Bacteria	Proteobacteria	Betaproteobacteria	Nitrosomonadales	Nitrosomonadaceae	11	0.0467
Bacteria	Bacteroidetes	Bacteroidia	Bacteroidales	BA008	11	0.0467
Bacteria	Actinobacteria	Thermoleophilia	Solirubrobacterales	Unclassified	11	0.0467
Bacteria	Tenericutes	Mollicutes	Unclassified	Unclassified	10	0.0424
Bacteria	Spirochaetes	[Leptospirae]	[Leptospirales]	Sediment-4	10	0.0424
Bacteria	FCPU426	Unclassified	Unclassified	Unclassified	10	0.0424
Bacteria	Chloroflexi	TK17	mle1-48	Unclassified	10	0.0424
Bacteria	Actinobacteria	Thermoleophilia	Gaiellales	Unclassified	10	0.0424
Bacteria	Planctomycetes	Phycisphaerae	Phycisphaerales	Phycisphaeraceae	9	0.0382
Bacteria	OD1	Unclassified	Unclassified	Unclassified	9	0.0382
Bacteria	Bacteroidetes	VC2_1_Bac22	Unclassified	Unclassified	9	0.0382
Bacteria	Actinobacteria	Acidimicrobiia	Acidimicrobiales	EB1017	9	0.0382
Bacteria	TM6	SJA-4	Unclassified	Unclassified	8	0.0339
Bacteria	Proteobacteria	Gammaproteobacteria	Pseudomonadales	Pseudomonadaceae	8	0.0339
Bacteria	Proteobacteria	Deltaproteobacteria	Syntrophobacterales	Syntrophaceae	8	0.0339
Bacteria	Proteobacteria	Betaproteobacteria	Burkholderiales	Oxalobacteraceae	8	0.0339
Bacteria	OD1	SM2F11	Unclassified	Unclassified	8	0.0339
Bacteria	Chloroflexi	Dehalococcoidetes	Dehalococcoidales	Dehalococcoidaceae	8	0.0339
Bacteria	Actinobacteria	OPB41	Unclassified	Unclassified	8	0.0339
Bacteria	WWE1	[Cloacamonae]	[Cloacamonales]	[Cloacamonaceae]	7	0.0297
Bacteria	Verrucomicrobia	[Pedosphaerae]	[Pedosphaerales]	Unclassified	7	0.0297
Bacteria	Synergistetes	Synergistia	Synergistales	Dethiosulfovibrionaceae	7	0.0297
Bacteria	Proteobacteria	Betaproteobacteria	Burkholderiales	Unclassified	7	0.0297
Bacteria	Planctomycetes	Phycisphaerae	WD2101	Unclassified	7	0.0297
Bacteria	Planctomycetes	Unclassified	Unclassified	Unclassified	7	0.0297
Bacteria	OP11	WCHB1-64	d153	Unclassified	7	0.0297
Bacteria	Caldiserica	OP5	WCHB1-02	Unclassified	7	0.0297
Bacteria	Bacteroidetes	Cytophagia	Cytophagales	Flammeovirgaceae	7	0.0297
Bacteria	TM7	TM7-3	Blgi18	Unclassified	6	0.0255
Bacteria	Proteobacteria	TA18	PHOS-HD29	Unclassified	6	0.0255
Bacteria	Firmicutes	Bacilli	Bacillales	Bacillaceae	6	0.0255
Bacteria	Chloroflexi	Anaerolineae	S0208	Unclassified	6	0.0255
Bacteria	Actinobacteria	Acidimicrobiia	Acidimicrobiales	OCS155	6	0.0255
Archaea	Euryarchaeota	Methanobacteria	Methanobacteriales	Methanobacteriaceae	6	0.0255
Bacteria	Verrucomicrobia	Verruco-5	LD1-PB3	Unclassified	5	0.0212
Bacteria	Verrucomicrobia	Opitutae	Puniceicoccales	Puniceicoccaceae	5	0.0212
Bacteria	Proteobacteria	Gammaproteobacteria	Legionellales	Unclassified	5	0.0212
Bacteria	Proteobacteria	Gammaproteobacteria	Enterobacteriales	Enterobacteriaceae	5	0.0212
Bacteria	Proteobacteria	Gammaproteobacteria	Alteromonadales	[Chromatiaceae]	5	0.0212
Bacteria	Proteobacteria	Gammaproteobacteria	Aeromonadales	Aeromonadaceae	5	0.0212
Bacteria	Proteobacteria	Deltaproteobacteria	Desulfuromonadales	Pelobacteraceae	5	0.0212
Bacteria	Firmicutes	Erysipelotrichi	Erysipelotrichales	Erysipelotrichaceae	5	0.0212
Bacteria	Firmicutes	Clostridia	Clostridiales	Lachnospiraceae	5	0.0212
Bacteria	Chlorobi	BSV26	C20	Unclassified	5	0.0212
Bacteria	Chlamydiae	Chlamydiia	Chlamydiales	Criblamydiaceae	5	0.0212
Bacteria	Bacteroidetes	Bacteroidia	Bacteroidales	GZKB119	5	0.0212
Bacteria	Actinobacteria	Actinobacteria	Actinomycetales	Actinomycetaceae	5	0.0212
Bacteria	Acidobacteria	Acidobacteria-6	iii1-15	Unclassified	5	0.0212
Bacteria	Acidobacteria	Acidobacteria-6	CCU21	Unclassified	5	0.0212
Bacteria	WS3	PRR-12	GN03	KSB4	4	0.017
Bacteria	Proteobacteria	Gammaproteobacteria	Thiotrichales	Thiotrichaceae	4	0.017
Bacteria	Proteobacteria	Alphaproteobacteria	Rickettsiales	Unclassified	4	0.017
Bacteria	Nitrospirae	Nitrospira	Nitrospirales	Nitrospiraceae	4	0.017
Bacteria	Lentisphaerae	[Lentisphaeria]	Z20	Unclassified	4	0.017
Bacteria	Firmicutes	Clostridia	Clostridiales	Gracilibacteraceae	4	0.017
Bacteria	Elusimicrobia	Elusimicrobia	Elusimicrobiales	Unclassified	4	0.017
Bacteria	Chloroflexi	Anaerolineae	H39	Unclassified	4	0.017
Bacteria	Chloroflexi	Anaerolineae	GCA004	Unclassified	4	0.017
Bacteria	Chlorobi	BSV26	VC38	Unclassified	4	0.017
Bacteria	Actinobacteria	Actinobacteria	Actinomycetales	Micromonosporaceae	4	0.017
Bacteria	Actinobacteria	Actinobacteria	Actinomycetales	Micrococcaceae	4	0.017
Bacteria	Acidobacteria	Acidobacteria-6	iii1-15	mb2424	4	0.017
Archaea	Euryarchaeota	Methanomicrobia	Methanosarcinales	Methanosaetaceae	4	0.017
Bacteria	Verrucomicrobia	[Spartobacteria]	[Chthoniobacterales]	[Chthoniobacteraceae]	3	0.0127
Bacteria	Verrucomicrobia	[Pedosphaerae]	[Pedosphaerales]	R4-41B	3	0.0127
Bacteria	Spirochaetes	Spirochaetes	Sphaerochaetales	Sphaerochaetaceae	3	0.0127
Bacteria	Proteobacteria	Gammaproteobacteria	Legionellales	Legionellaceae	3	0.0127
Bacteria	OP11	WCHB1-64	Unclassified	Unclassified	3	0.0127
Bacteria	Gemmatimonadetes	Gemmatimonadetes	KD8-87	Unclassified	3	0.0127
Bacteria	Firmicutes	Clostridia	Clostridiales	EtOH8	3	0.0127
Bacteria	Firmicutes	Bacilli	Lactobacillales	Streptococcaceae	3	0.0127
Bacteria	Fibrobacteres	TG3	TG3-1	TSCOR003-O20	3	0.0127
Bacteria	Chloroflexi	Thermomicrobia	JG30-KF-CM45	Unclassified	3	0.0127
Bacteria	Chlorobi	BSV26	PK329	Unclassified	3	0.0127
Bacteria	Bacteroidetes	Bacteroidia	Bacteroidales	p-2534-18B5	3	0.0127
Bacteria	Actinobacteria	Thermoleophilia	Gaiellales	AK1AB1_02E	3	0.0127
Bacteria	Acidobacteria	Holophagae	Holophagales	Holophagaceae	3	0.0127
Bacteria	Verrucomicrobia	Verruco-5	WCHB1-41	WCHB1-25	2	0.0085
Bacteria	TM7	TM7-3	CW040	F16	2	0.0085
Bacteria	Proteobacteria	Gammaproteobacteria	Alteromonadales	Unclassified	2	0.0085
Bacteria	Proteobacteria	Gammaproteobacteria	Alteromonadales	125ds10	2	0.0085
Bacteria	Proteobacteria	Deltaproteobacteria	Syntrophobacterales	Syntrophorhabdaceae	2	0.0085
Bacteria	Proteobacteria	Deltaproteobacteria	MBNT15	Unclassified	2	0.0085
Bacteria	Proteobacteria	Deltaproteobacteria	FAC87	Unclassified	2	0.0085
Bacteria	Proteobacteria	Alphaproteobacteria	Kiloniellales	Kiloniellaceae	2	0.0085
Bacteria	Planctomycetes	Phycisphaerae	Pla1	Unclassified	2	0.0085
Bacteria	Planctomycetes	Phycisphaerae	AKAU3564	Unclassified	2	0.0085
Bacteria	Lentisphaerae	[Lentisphaeria]	Z20	R4-45B	2	0.0085
Bacteria	Firmicutes	Clostridia	Unclassified	Unclassified	2	0.0085
Bacteria	Firmicutes	Bacilli	Lactobacillales	Lactobacillaceae	2	0.0085
Bacteria	Firmicutes	Bacilli	Lactobacillales	Carnobacteriaceae	2	0.0085
Bacteria	Elusimicrobia	Endomicrobia	Unclassified	Unclassified	2	0.0085
Bacteria	Deferribacteres	Deferribacteres	Deferribacterales	Deferribacteraceae	2	0.0085
Bacteria	Unclassified	Unclassified	Unclassified	Unclassified	2	0.0085
Bacteria	Bacteroidetes	Flavobacteriia	Flavobacteriales	[Weeksellaceae]	2	0.0085
Bacteria	Actinobacteria	Actinobacteria	Actinomycetales	Streptomycetaceae	2	0.0085
Bacteria	Actinobacteria	Actinobacteria	Actinomycetales	Intrasporangiaceae	2	0.0085
Bacteria	Actinobacteria	Actinobacteria	Actinomycetales	Corynebacteriaceae	2	0.0085
Bacteria	Actinobacteria	Actinobacteria	Actinomycetales	Unclassified	2	0.0085
Archaea	Euryarchaeota	Thermoplasmata	E2	Marine group II	2	0.0085
Archaea	Euryarchaeota	Methanomicrobia	Methanosarcinales	Methanosarcinaceae	2	0.0085
Archaea	Euryarchaeota	Methanomicrobia	Methanomicrobiales	Methanoregulaceae	2	0.0085
Bacteria	TM7	TM7-3	EW055	Unclassified	1	0.0042
Bacteria	Proteobacteria	TA18	CV90	Unclassified	1	0.0042
Bacteria	Proteobacteria	Gammaproteobacteria	Oceanospirillales	Oleiphilaceae	1	0.0042
Bacteria	Proteobacteria	Gammaproteobacteria	Oceanospirillales	Halomonadaceae	1	0.0042
Bacteria	Proteobacteria	Gammaproteobacteria	Oceanospirillales	Alcanivoracaceae	1	0.0042
Bacteria	Proteobacteria	Gammaproteobacteria	Unclassified	Unclassified	1	0.0042
Bacteria	Proteobacteria	Gammaproteobacteria	Alteromonadales	Shewanellaceae	1	0.0042
Bacteria	Proteobacteria	Gammaproteobacteria	Alteromonadales	OM60	1	0.0042
Bacteria	Proteobacteria	Gammaproteobacteria	Alteromonadales	HTCC2188	1	0.0042
Bacteria	Proteobacteria	Deltaproteobacteria	Myxococcales	Myxococcaceae	1	0.0042
Bacteria	Proteobacteria	Deltaproteobacteria	GW-28	Unclassified	1	0.0042
Bacteria	Proteobacteria	Deltaproteobacteria	Bdellovibrionales	Bacteriovoracaceae	1	0.0042
Bacteria	Proteobacteria	Betaproteobacteria	Neisseriales	Neisseriaceae	1	0.0042
Bacteria	Proteobacteria	Betaproteobacteria	MND1	Unclassified	1	0.0042
Bacteria	Proteobacteria	Alphaproteobacteria	Sphingomonadales	Unclassified	1	0.0042
Bacteria	Proteobacteria	Alphaproteobacteria	Rickettsiales	Rickettsiaceae	1	0.0042
Bacteria	Proteobacteria	Alphaproteobacteria	Rhizobiales	Rhodobiaceae	1	0.0042
Bacteria	Planctomycetes	Planctomycetia	Gemmatales	Isosphaeraceae	1	0.0042
Bacteria	Planctomycetes	Planctomycetia	B97	Unclassified	1	0.0042
Bacteria	Nitrospirae	Nitrospira	Nitrospirales	[Thermodesulfovibrionaceae]	1	0.0042
Bacteria	Nitrospirae	Nitrospira	Nitrospirales	0319-6A21	1	0.0042
Bacteria	Gemmatimonadetes	Gemm-1	Unclassified	Unclassified	1	0.0042
Bacteria	Firmicutes	Clostridia	Clostridiales	Peptococcaceae	1	0.0042
Bacteria	Firmicutes	Bacilli	Bacillales	Unclassified	1	0.0042
Bacteria	Chloroflexi	Gitt-GS-136	Unclassified	Unclassified	1	0.0042
Bacteria	Chloroflexi	Anaerolineae	DRC31	Unclassified	1	0.0042
Bacteria	Armatimonadetes	Chthonomonadetes	Chthonomonadales	Chthonomonadaceae	1	0.0042
Bacteria	Actinobacteria	Thermoleophilia	Gaiellales	Gaiellaceae	1	0.0042
Bacteria	Actinobacteria	Thermoleophilia	Unclassified	Unclassified	1	0.0042
Bacteria	Actinobacteria	Actinobacteria	Bifidobacteriales	Bifidobacteriaceae	1	0.0042
Bacteria	Actinobacteria	Actinobacteria	Actinomycetales	Streptosporangiaceae	1	0.0042
Bacteria	Actinobacteria	Actinobacteria	Actinomycetales	Nocardioidaceae	1	0.0042
Bacteria	Actinobacteria	Actinobacteria	Actinomycetales	Jonesiaceae	1	0.0042
Bacteria	Acidobacteria	OS-K	Unclassified	Unclassified	1	0.0042
Bacteria	Acidobacteria	[Chloracidobacteria]	11-24	Unclassified	1	0.0042

## Sheet: Genus
Kingdom	Phylum	Class	Order	Family	Genus	Absolute Count	Percent
Bacteria	Proteobacteria	Betaproteobacteria	Hydrogenophilales	Hydrogenophilaceae	Thiobacillus	1801	7.6414
Bacteria	Proteobacteria	Betaproteobacteria	Burkholderiales	Comamonadaceae	Unclassified	1049	4.4508
Bacteria	OD1	ZB2	Unclassified	Unclassified	Unclassified	955	4.0519
Bacteria	Proteobacteria	Epsilonproteobacteria	Campylobacterales	Helicobacteraceae	Unclassified	918	3.8949
Bacteria	Proteobacteria	Gammaproteobacteria	HOC36	Unclassified	Unclassified	781	3.3137
Bacteria	Proteobacteria	Alphaproteobacteria	Rhizobiales	Hyphomicrobiaceae	Hyphomicrobium	671	2.847
Bacteria	Actinobacteria	Acidimicrobiia	Acidimicrobiales	C111	Unclassified	630	2.673
Bacteria	Proteobacteria	Alphaproteobacteria	Rhodobacterales	Rhodobacteraceae	Unclassified	619	2.6263
Bacteria	Proteobacteria	Alphaproteobacteria	Rhizobiales	Hyphomicrobiaceae	Unclassified	618	2.6221
Bacteria	Proteobacteria	Alphaproteobacteria	Rhodobacterales	Rhodobacteraceae	Paracoccus	589	2.499
Bacteria	Proteobacteria	Gammaproteobacteria	Xanthomonadales	Sinobacteraceae	Unclassified	580	2.4609
Bacteria	Proteobacteria	Alphaproteobacteria	Rhodobacterales	Hyphomonadaceae	Unclassified	472	2.0026
Bacteria	Acidobacteria	[Chloracidobacteria]	RB41	Ellin6075	Unclassified	470	1.9941
Bacteria	Bacteroidetes	Bacteroidia	Bacteroidales	Unclassified	Unclassified	451	1.9135
Bacteria	Planctomycetes	Planctomycetia	Planctomycetales	Planctomycetaceae	Planctomyces	410	1.7396
Bacteria	Proteobacteria	Deltaproteobacteria	Myxococcales	Unclassified	Unclassified	396	1.6802
Bacteria	Bacteroidetes	[Saprospirae]	[Saprospirales]	Saprospiraceae	Unclassified	393	1.6674
Bacteria	Proteobacteria	Deltaproteobacteria	Desulfobacterales	Desulfobacteraceae	Desulfobacter	391	1.659
Bacteria	Bacteroidetes	Flavobacteriia	Flavobacteriales	Cryomorphaceae	Unclassified	374	1.5868
Bacteria	Bacteroidetes	[Saprospirae]	[Saprospirales]	Chitinophagaceae	Unclassified	364	1.5444
Bacteria	Proteobacteria	Alphaproteobacteria	Rhodobacterales	Rhodobacteraceae	Rhodobacter	326	1.3832
Bacteria	Proteobacteria	Deltaproteobacteria	Desulfovibrionales	Desulfomicrobiaceae	Desulfomicrobium	315	1.3365
Bacteria	Planctomycetes	Planctomycetia	Pirellulales	Pirellulaceae	Unclassified	297	1.2601
Bacteria	Proteobacteria	Alphaproteobacteria	Rhodospirillales	Acetobacteraceae	Unclassified	291	1.2347
Bacteria	Chlorobi	Ignavibacteria	Ignavibacteriales	Ignavibacteriaceae	Unclassified	287	1.2177
Bacteria	Spirochaetes	Spirochaetes	Spirochaetales	Spirochaetaceae	Treponema	266	1.1286
Bacteria	Chloroflexi	Anaerolineae	Caldilineales	Caldilineaceae	Caldilinea	255	1.0819
Bacteria	Planctomycetes	Phycisphaerae	Phycisphaerales	Unclassified	Unclassified	252	1.0692
Bacteria	Verrucomicrobia	[Pedosphaerae]	[Pedosphaerales]	auto67_4W	Unclassified	243	1.031
Bacteria	Bacteroidetes	Sphingobacteriia	Sphingobacteriales	Unclassified	Unclassified	234	0.9928
Bacteria	Bacteroidetes	Bacteroidia	Bacteroidales	Porphyromonadaceae	Paludibacter	219	0.9292
Bacteria	Proteobacteria	Betaproteobacteria	ASSO-13	Unclassified	Unclassified	205	0.8698
Bacteria	Acidobacteria	Solibacteres	Solibacterales	Unclassified	Unclassified	198	0.8401
Bacteria	Bacteroidetes	Cytophagia	Cytophagales	Cyclobacteriaceae	Unclassified	171	0.7255
Bacteria	Firmicutes	Clostridia	Clostridiales	[Tissierellaceae]	Tissierella_Soehngenia	170	0.7213
Bacteria	Proteobacteria	Betaproteobacteria	Unclassified	Unclassified	Unclassified	165	0.7001
Bacteria	Verrucomicrobia	Opitutae	Unclassified	Unclassified	Unclassified	161	0.6831
Bacteria	Planctomycetes	OM190	CL500-15	Unclassified	Unclassified	161	0.6831
Bacteria	Chloroflexi	Anaerolineae	Caldilineales	Caldilineaceae	Unclassified	157	0.6661
Bacteria	Proteobacteria	Alphaproteobacteria	BD7-3	Unclassified	Unclassified	148	0.6279
Bacteria	Firmicutes	Clostridia	Clostridiales	Ruminococcaceae	Unclassified	148	0.6279
Bacteria	Proteobacteria	Gammaproteobacteria	Thiotrichales	Piscirickettsiaceae	Unclassified	142	0.6025
Bacteria	Verrucomicrobia	Verrucomicrobiae	Verrucomicrobiales	Verrucomicrobiaceae	Verrucomicrobium	131	0.5558
Bacteria	Proteobacteria	Alphaproteobacteria	Rhodospirillales	Rhodospirillaceae	Unclassified	127	0.5388
Bacteria	Proteobacteria	Deltaproteobacteria	Bdellovibrionales	Bdellovibrionaceae	Bdellovibrio	125	0.5304
Bacteria	Firmicutes	Clostridia	Clostridiales	Eubacteriaceae	Alkalibacter	123	0.5219
Bacteria	Proteobacteria	Alphaproteobacteria	Rhizobiales	Unclassified	Unclassified	116	0.4922
Bacteria	Firmicutes	Clostridia	Clostridiales	Clostridiaceae	Clostridium	116	0.4922
Bacteria	Proteobacteria	Betaproteobacteria	Thiobacterales	Unclassified	Unclassified	112	0.4752
Bacteria	Chlorobi	OPB56	Unclassified	Unclassified	Unclassified	112	0.4752
Bacteria	Bacteroidetes	Bacteroidia	Bacteroidales	SB-1	Unclassified	112	0.4752
Bacteria	Proteobacteria	Betaproteobacteria	Rhodocyclales	Rhodocyclaceae	Thauera	110	0.4667
Bacteria	Proteobacteria	Gammaproteobacteria	Xanthomonadales	Xanthomonadaceae	Unclassified	109	0.4625
Bacteria	Proteobacteria	Alphaproteobacteria	Rhizobiales	Xanthobacteraceae	Xanthobacter	107	0.454
Bacteria	Firmicutes	Clostridia	Clostridiales	[Mogibacteriaceae]	Unclassified	102	0.4328
Bacteria	Proteobacteria	Alphaproteobacteria	Rhizobiales	Hyphomicrobiaceae	Devosia	100	0.4243
Bacteria	Proteobacteria	Betaproteobacteria	Ellin6067	Unclassified	Unclassified	97	0.4116
Bacteria	Proteobacteria	Alphaproteobacteria	Sphingomonadales	Sphingomonadaceae	Unclassified	94	0.3988
Bacteria	Proteobacteria	Deltaproteobacteria	NB1-j	Unclassified	Unclassified	86	0.3649
Bacteria	Proteobacteria	Epsilonproteobacteria	Campylobacterales	Helicobacteraceae	Sulfuricurvum	83	0.3522
Bacteria	Actinobacteria	Acidimicrobiia	Acidimicrobiales	Unclassified	Unclassified	82	0.3479
Bacteria	Planctomycetes	Planctomycetia	Gemmatales	Gemmataceae	Gemmata	79	0.3352
Bacteria	Firmicutes	Clostridia	Clostridiales	[Acidaminobacteraceae]	Fusibacter	78	0.3309
Bacteria	Bacteroidetes	Cytophagia	Cytophagales	Cytophagaceae	Unclassified	77	0.3267
Bacteria	Firmicutes	Clostridia	Clostridiales	Unclassified	Unclassified	76	0.3225
Bacteria	Acidobacteria	Solibacteres	Solibacterales	Solibacteraceae	Unclassified	72	0.3055
Bacteria	Proteobacteria	Betaproteobacteria	Rhodocyclales	Rhodocyclaceae	Dechloromonas	71	0.3012
Bacteria	Proteobacteria	Deltaproteobacteria	Desulfobacterales	Desulfobulbaceae	Desulfobulbus	57	0.2418
Bacteria	Bacteroidetes	[Rhodothermi]	[Rhodothermales]	Rhodothermaceae	Unclassified	56	0.2376
Bacteria	Actinobacteria	Acidimicrobiia	Acidimicrobiales	Microthrixaceae	Unclassified	55	0.2334
Bacteria	Proteobacteria	Deltaproteobacteria	Syntrophobacterales	Syntrophobacteraceae	Unclassified	54	0.2291
Bacteria	Proteobacteria	Alphaproteobacteria	Sphingomonadales	Erythrobacteraceae	Unclassified	54	0.2291
Archaea	Euryarchaeota	Methanomicrobia	Methanomicrobiales	Methanocorpusculaceae	Methanocorpusculum	51	0.2164
Bacteria	Firmicutes	Clostridia	Clostridiales	Veillonellaceae	Unclassified	50	0.2121
Bacteria	Verrucomicrobia	Verruco-5	MSBL3	Unclassified	Unclassified	49	0.2079
Bacteria	Proteobacteria	Alphaproteobacteria	Rhizobiales	Hyphomicrobiaceae	Rhodoplanes	49	0.2079
Bacteria	Chloroflexi	Anaerolineae	SBR1031	A4b	Unclassified	49	0.2079
Bacteria	Proteobacteria	Deltaproteobacteria	Desulfovibrionales	Desulfovibrionaceae	Desulfovibrio	48	0.2037
Bacteria	Proteobacteria	Alphaproteobacteria	Rhodobacterales	Rhodobacteraceae	Amaricoccus	48	0.2037
Bacteria	TM7	TM7-1	Unclassified	Unclassified	Unclassified	45	0.1909
Bacteria	Chloroflexi	Anaerolineae	envOPS12	Unclassified	Unclassified	44	0.1867
Bacteria	Acidobacteria	Acidobacteria-6	iii1-15	RB40	Unclassified	44	0.1867
Bacteria	Synergistetes	Synergistia	Synergistales	TTA_B6	E6	43	0.1824
Bacteria	Verrucomicrobia	[Pedosphaerae]	[Pedosphaerales]	Ellin517	Unclassified	42	0.1782
Bacteria	Bacteroidetes	Bacteroidia	Bacteroidales	Rikenellaceae	Blvii28	42	0.1782
Bacteria	Proteobacteria	Alphaproteobacteria	Unclassified	Unclassified	Unclassified	41	0.174
Bacteria	Proteobacteria	Alphaproteobacteria	Rhodospirillales	Unclassified	Unclassified	40	0.1697
Bacteria	Spirochaetes	MVP-15	PL-11B10	Unclassified	Unclassified	38	0.1612
Bacteria	NKB19	Unclassified	Unclassified	Unclassified	Unclassified	38	0.1612
Bacteria	Bacteroidetes	Bacteroidia	Bacteroidales	Porphyromonadaceae	Unclassified	38	0.1612
Bacteria	Firmicutes	Clostridia	Clostridiales	[Mogibacteriaceae]	Anaerovorax	37	0.157
Bacteria	Verrucomicrobia	Opitutae	Opitutales	Opitutaceae	Unclassified	36	0.1527
Bacteria	Armatimonadetes	[Fimbriimonadia]	[Fimbriimonadales]	[Fimbriimonadaceae]	Unclassified	36	0.1527
Bacteria	WPS-2	Unclassified	Unclassified	Unclassified	Unclassified	33	0.14
Bacteria	Proteobacteria	Epsilonproteobacteria	Campylobacterales	Campylobacteraceae	Sulfurospirillum	33	0.14
Bacteria	Proteobacteria	Deltaproteobacteria	Myxococcales	OM27	Unclassified	32	0.1358
Bacteria	Proteobacteria	Betaproteobacteria	Burkholderiales	Alcaligenaceae	Unclassified	32	0.1358
Bacteria	Proteobacteria	Alphaproteobacteria	Sphingomonadales	Erythrobacteraceae	Lutibacterium	32	0.1358
Bacteria	Chloroflexi	Ellin6529	Unclassified	Unclassified	Unclassified	32	0.1358
Bacteria	Proteobacteria	Epsilonproteobacteria	Campylobacterales	Campylobacteraceae	Arcobacter	31	0.1315
Bacteria	Proteobacteria	Alphaproteobacteria	Rhizobiales	Phyllobacteriaceae	Mesorhizobium	31	0.1315
Bacteria	Firmicutes	Clostridia	Clostridiales	Christensenellaceae	Unclassified	31	0.1315
Bacteria	Proteobacteria	Alphaproteobacteria	Rickettsiales	Pelagibacteraceae	Unclassified	30	0.1273
Archaea	Euryarchaeota	Thermoplasmata	E2	[Methanomassiliicoccaceae]	Unclassified	30	0.1273
Bacteria	WS6	SC72	WCHB1-15	Unclassified	Unclassified	29	0.123
Bacteria	Proteobacteria	Deltaproteobacteria	Myxococcales	Haliangiaceae	Unclassified	29	0.123
Bacteria	OD1	ABY1	Unclassified	Unclassified	Unclassified	29	0.123
Bacteria	Bacteroidetes	Bacteroidia	Bacteroidales	Marinilabiaceae	Unclassified	29	0.123
Bacteria	TM7	TM7-3	Unclassified	Unclassified	Unclassified	28	0.1188
Bacteria	Proteobacteria	Deltaproteobacteria	Myxococcales	0319-6G20	Unclassified	27	0.1146
Bacteria	Proteobacteria	Alphaproteobacteria	Sphingomonadales	Sphingomonadaceae	Sphingosinicella	25	0.1061
Bacteria	Proteobacteria	Alphaproteobacteria	Rhizobiales	Xanthobacteraceae	Unclassified	25	0.1061
Bacteria	Actinobacteria	Actinobacteria	Actinomycetales	Mycobacteriaceae	Mycobacterium	25	0.1061
Bacteria	SR1	Unclassified	Unclassified	Unclassified	Unclassified	24	0.1018
Bacteria	Proteobacteria	Alphaproteobacteria	Rhizobiales	Rhizobiaceae	Unclassified	24	0.1018
Bacteria	Proteobacteria	Alphaproteobacteria	Ellin329	Unclassified	Unclassified	24	0.1018
Bacteria	Proteobacteria	Deltaproteobacteria	NB1-j	JTB38	Unclassified	23	0.0976
Bacteria	Proteobacteria	Alphaproteobacteria	Rhizobiales	Methylocystaceae	Pleomorphomonas	23	0.0976
Bacteria	Chloroflexi	Anaerolineae	Anaerolineales	Anaerolinaceae	WCHB1-05	23	0.0976
Bacteria	Bacteroidetes	Bacteroidia	Bacteroidales	Bacteroidaceae	Bacteroides	23	0.0976
Bacteria	Acidobacteria	[Chloracidobacteria]	PK29	Unclassified	Unclassified	23	0.0976
Bacteria	Verrucomicrobia	Verrucomicrobiae	Verrucomicrobiales	Verrucomicrobiaceae	Unclassified	22	0.0933
Bacteria	Tenericutes	Mollicutes	Acholeplasmatales	Acholeplasmataceae	Acholeplasma	21	0.0891
Bacteria	Synergistetes	Synergistia	Synergistales	Synergistaceae	vadinCA02	21	0.0891
Bacteria	Proteobacteria	Betaproteobacteria	Rhodocyclales	Rhodocyclaceae	Unclassified	21	0.0891
Bacteria	Proteobacteria	Betaproteobacteria	Rhodocyclales	Rhodocyclaceae	Zoogloea	20	0.0849
Bacteria	Bacteroidetes	Bacteroidia	Bacteroidales	Prevotellaceae	Prevotella	20	0.0849
Bacteria	Actinobacteria	Actinobacteria	Actinomycetales	Microbacteriaceae	Unclassified	18	0.0764
Bacteria	Chloroflexi	S085	Unclassified	Unclassified	Unclassified	17	0.0721
Bacteria	Proteobacteria	Gammaproteobacteria	Legionellales	Coxiellaceae	Unclassified	16	0.0679
Bacteria	NKB19	TSBW08	Unclassified	Unclassified	Unclassified	16	0.0679
Bacteria	Firmicutes	Clostridia	Clostridiales	[Acidaminobacteraceae]	Acidaminobacter	16	0.0679
Bacteria	Firmicutes	Bacilli	Lactobacillales	Aerococcaceae	Unclassified	16	0.0679
Bacteria	Chlorobi	SJA-28	Unclassified	Unclassified	Unclassified	16	0.0679
Bacteria	WS3	PRR-12	Sediment-1	PRR-10	Unclassified	15	0.0636
Bacteria	Verrucomicrobia	Verruco-5	WCHB1-41	RFP12	Unclassified	15	0.0636
Bacteria	Proteobacteria	Deltaproteobacteria	Desulfuromonadales	Geobacteraceae	Geobacter	15	0.0636
Bacteria	Proteobacteria	Alphaproteobacteria	Rhizobiales	Methylocystaceae	Unclassified	15	0.0636
Bacteria	Proteobacteria	Alphaproteobacteria	Kiloniellales	Unclassified	Unclassified	15	0.0636
Bacteria	GN02	BD1-5	Unclassified	Unclassified	Unclassified	15	0.0636
Bacteria	Fusobacteria	Fusobacteriia	Fusobacteriales	Unclassified	Unclassified	15	0.0636
Bacteria	Firmicutes	Clostridia	SHA-98	Unclassified	Unclassified	15	0.0636
Bacteria	Proteobacteria	Deltaproteobacteria	Desulfobacterales	Desulfobacteraceae	Unclassified	14	0.0594
Bacteria	Lentisphaerae	[Lentisphaeria]	Victivallales	Victivallaceae	Unclassified	14	0.0594
Bacteria	GN04	GN15	Unclassified	Unclassified	Unclassified	14	0.0594
Bacteria	Firmicutes	Clostridia	Clostridiales	[Tissierellaceae]	Sedimentibacter	14	0.0594
Bacteria	Bacteroidetes	Flavobacteriia	Flavobacteriales	Flavobacteriaceae	Flavobacterium	14	0.0594
Bacteria	Spirochaetes	Spirochaetes	Spirochaetales	Spirochaetaceae	Unclassified	13	0.0552
Bacteria	Proteobacteria	Gammaproteobacteria	Chromatiales	Unclassified	Unclassified	13	0.0552
Bacteria	Proteobacteria	Gammaproteobacteria	Chromatiales	Chromatiaceae	Allochromatium	13	0.0552
Bacteria	Proteobacteria	Deltaproteobacteria	Myxococcales	Polyangiaceae	Unclassified	13	0.0552
Bacteria	Proteobacteria	Deltaproteobacteria	Myxococcales	Nannocystaceae	Nannocystis	13	0.0552
Bacteria	Planctomycetes	Planctomycetia	Pirellulales	Pirellulaceae	Pirellula	13	0.0552
Bacteria	Planctomycetes	BD7-11	Unclassified	Unclassified	Unclassified	13	0.0552
Bacteria	Proteobacteria	Betaproteobacteria	Burkholderiales	Comamonadaceae	Hydrogenophaga	12	0.0509
Bacteria	Proteobacteria	Alphaproteobacteria	Caulobacterales	Caulobacteraceae	Unclassified	12	0.0509
Bacteria	Chloroflexi	TK10	AKYG885	Dolo_23	Unclassified	12	0.0509
Bacteria	Proteobacteria	Deltaproteobacteria	Unclassified	Unclassified	Unclassified	11	0.0467
Bacteria	Proteobacteria	Betaproteobacteria	Nitrosomonadales	Nitrosomonadaceae	Unclassified	11	0.0467
Bacteria	Proteobacteria	Alphaproteobacteria	Rhodobacterales	Hyphomonadaceae	Hyphomonas	11	0.0467
Bacteria	Bacteroidetes	Bacteroidia	Bacteroidales	BA008	Unclassified	11	0.0467
Bacteria	Armatimonadetes	[Fimbriimonadia]	[Fimbriimonadales]	[Fimbriimonadaceae]	Fimbriimonas	11	0.0467
Bacteria	Actinobacteria	Thermoleophilia	Solirubrobacterales	Unclassified	Unclassified	11	0.0467
Bacteria	Actinobacteria	Actinobacteria	Actinomycetales	Microbacteriaceae	Salinibacterium	11	0.0467
Bacteria	Tenericutes	Mollicutes	Unclassified	Unclassified	Unclassified	10	0.0424
Bacteria	Spirochaetes	[Leptospirae]	[Leptospirales]	Sediment-4	Unclassified	10	0.0424
Bacteria	Firmicutes	Clostridia	Clostridiales	[Acidaminobacteraceae]	Unclassified	10	0.0424
Bacteria	FCPU426	Unclassified	Unclassified	Unclassified	Unclassified	10	0.0424
Bacteria	Chloroflexi	TK17	mle1-48	Unclassified	Unclassified	10	0.0424
Bacteria	Chloroflexi	Anaerolineae	Anaerolineales	Anaerolinaceae	SHD-231	10	0.0424
Bacteria	Actinobacteria	Thermoleophilia	Gaiellales	Unclassified	Unclassified	10	0.0424
Bacteria	Planctomycetes	Phycisphaerae	Phycisphaerales	Phycisphaeraceae	Unclassified	9	0.0382
Bacteria	OD1	Unclassified	Unclassified	Unclassified	Unclassified	9	0.0382
Bacteria	Firmicutes	Clostridia	Clostridiales	Veillonellaceae	vadinHB04	9	0.0382
Bacteria	Bacteroidetes	VC2_1_Bac22	Unclassified	Unclassified	Unclassified	9	0.0382
Bacteria	Actinobacteria	Acidimicrobiia	Acidimicrobiales	EB1017	Unclassified	9	0.0382
Bacteria	Verrucomicrobia	Verrucomicrobiae	Verrucomicrobiales	Verrucomicrobiaceae	Luteolibacter	8	0.0339
Bacteria	TM6	SJA-4	Unclassified	Unclassified	Unclassified	8	0.0339
Bacteria	Proteobacteria	Deltaproteobacteria	Syntrophobacterales	Syntrophaceae	Unclassified	8	0.0339
Bacteria	Proteobacteria	Betaproteobacteria	Burkholderiales	Oxalobacteraceae	Unclassified	8	0.0339
Bacteria	Proteobacteria	Alphaproteobacteria	Rhizobiales	Phyllobacteriaceae	Unclassified	8	0.0339
Bacteria	OD1	SM2F11	Unclassified	Unclassified	Unclassified	8	0.0339
Bacteria	Chloroflexi	Dehalococcoidetes	Dehalococcoidales	Dehalococcoidaceae	Unclassified	8	0.0339
Bacteria	Chloroflexi	Anaerolineae	Anaerolineales	Anaerolinaceae	Unclassified	8	0.0339
Bacteria	Bacteroidetes	Flavobacteriia	Flavobacteriales	Flavobacteriaceae	Unclassified	8	0.0339
Bacteria	Actinobacteria	OPB41	Unclassified	Unclassified	Unclassified	8	0.0339
Bacteria	Verrucomicrobia	[Pedosphaerae]	[Pedosphaerales]	Unclassified	Unclassified	7	0.0297
Bacteria	Verrucomicrobia	Opitutae	Opitutales	Opitutaceae	Opitutus	7	0.0297
Bacteria	Tenericutes	Mollicutes	Acholeplasmatales	Acholeplasmataceae	Unclassified	7	0.0297
Bacteria	Proteobacteria	Gammaproteobacteria	Pseudomonadales	Pseudomonadaceae	Pseudomonas	7	0.0297
Bacteria	Proteobacteria	Betaproteobacteria	Rhodocyclales	Rhodocyclaceae	Dok59	7	0.0297
Bacteria	Proteobacteria	Betaproteobacteria	Burkholderiales	Unclassified	Unclassified	7	0.0297
Bacteria	Planctomycetes	Planctomycetia	Gemmatales	Gemmataceae	Unclassified	7	0.0297
Bacteria	Planctomycetes	Phycisphaerae	WD2101	Unclassified	Unclassified	7	0.0297
Bacteria	Planctomycetes	Unclassified	Unclassified	Unclassified	Unclassified	7	0.0297
Bacteria	OP11	WCHB1-64	d153	Unclassified	Unclassified	7	0.0297
Bacteria	Fusobacteria	Fusobacteriia	Fusobacteriales	Fusobacteriaceae	u114	7	0.0297
Bacteria	Caldiserica	OP5	WCHB1-02	Unclassified	Unclassified	7	0.0297
Bacteria	Bacteroidetes	Cytophagia	Cytophagales	Flammeovirgaceae	Unclassified	7	0.0297
Bacteria	TM7	TM7-3	Blgi18	Unclassified	Unclassified	6	0.0255
Bacteria	Proteobacteria	TA18	PHOS-HD29	Unclassified	Unclassified	6	0.0255
Bacteria	Proteobacteria	Gammaproteobacteria	Pseudomonadales	Moraxellaceae	Acinetobacter	6	0.0255
Bacteria	Proteobacteria	Betaproteobacteria	Rhodocyclales	Rhodocyclaceae	Georgfuchsia	6	0.0255
Bacteria	Proteobacteria	Betaproteobacteria	Burkholderiales	Comamonadaceae	Aquincola	6	0.0255
Bacteria	Proteobacteria	Alphaproteobacteria	Sphingomonadales	Erythrobacteraceae	Erythrobacter	6	0.0255
Bacteria	Proteobacteria	Alphaproteobacteria	Rhodobacterales	Rhodobacteraceae	Dinoroseobacter	6	0.0255
Bacteria	Fusobacteria	Fusobacteriia	Fusobacteriales	Fusobacteriaceae	Cetobacterium	6	0.0255
Bacteria	Firmicutes	Bacilli	Bacillales	Bacillaceae	Bacillus	6	0.0255
Bacteria	Chloroflexi	Anaerolineae	S0208	Unclassified	Unclassified	6	0.0255
Bacteria	Actinobacteria	Acidimicrobiia	Acidimicrobiales	OCS155	Unclassified	6	0.0255
Archaea	Euryarchaeota	Methanobacteria	Methanobacteriales	Methanobacteriaceae	Methanobacterium	6	0.0255
Bacteria	Verrucomicrobia	Verruco-5	LD1-PB3	Unclassified	Unclassified	5	0.0212
Bacteria	Verrucomicrobia	Opitutae	Puniceicoccales	Puniceicoccaceae	Unclassified	5	0.0212
Bacteria	Synergistetes	Synergistia	Synergistales	Dethiosulfovibrionaceae	HA73	5	0.0212
Bacteria	Proteobacteria	Gammaproteobacteria	Pseudomonadales	Moraxellaceae	Perlucidibaca	5	0.0212
Bacteria	Proteobacteria	Gammaproteobacteria	Legionellales	Unclassified	Unclassified	5	0.0212
Bacteria	Proteobacteria	Gammaproteobacteria	Alteromonadales	[Chromatiaceae]	Rheinheimera	5	0.0212
Bacteria	Proteobacteria	Deltaproteobacteria	Desulfuromonadales	Pelobacteraceae	Unclassified	5	0.0212
Bacteria	Proteobacteria	Betaproteobacteria	Burkholderiales	Comamonadaceae	Giesbergeria	5	0.0212
Bacteria	Firmicutes	Erysipelotrichi	Erysipelotrichales	Erysipelotrichaceae	PSB-M-3	5	0.0212
Bacteria	Chlorobi	BSV26	C20	Unclassified	Unclassified	5	0.0212
Bacteria	Chlamydiae	Chlamydiia	Chlamydiales	Criblamydiaceae	Estrella	5	0.0212
Bacteria	Bacteroidetes	Bacteroidia	Bacteroidales	GZKB119	Unclassified	5	0.0212
Bacteria	Acidobacteria	Acidobacteria-6	iii1-15	Unclassified	Unclassified	5	0.0212
Bacteria	Acidobacteria	Acidobacteria-6	CCU21	Unclassified	Unclassified	5	0.0212
Bacteria	WWE1	[Cloacamonae]	[Cloacamonales]	[Cloacamonaceae]	Unclassified	4	0.017
Bacteria	WS3	PRR-12	GN03	KSB4	Unclassified	4	0.017
Bacteria	Proteobacteria	Gammaproteobacteria	Xanthomonadales	Sinobacteraceae	Steroidobacter	4	0.017
Bacteria	Proteobacteria	Gammaproteobacteria	Thiotrichales	Thiotrichaceae	Thiothrix	4	0.017
Bacteria	Proteobacteria	Gammaproteobacteria	Aeromonadales	Aeromonadaceae	Unclassified	4	0.017
Bacteria	Proteobacteria	Betaproteobacteria	Rhodocyclales	Rhodocyclaceae	KD1-23	4	0.017
Bacteria	Proteobacteria	Betaproteobacteria	Burkholderiales	Comamonadaceae	Rubrivivax	4	0.017
Bacteria	Proteobacteria	Betaproteobacteria	Burkholderiales	Comamonadaceae	Methylibium	4	0.017
Bacteria	Proteobacteria	Alphaproteobacteria	Rickettsiales	Unclassified	Unclassified	4	0.017
Bacteria	Nitrospirae	Nitrospira	Nitrospirales	Nitrospiraceae	Nitrospira	4	0.017
Bacteria	Lentisphaerae	[Lentisphaeria]	Z20	Unclassified	Unclassified	4	0.017
Bacteria	Firmicutes	Clostridia	Clostridiales	Lachnospiraceae	Unclassified	4	0.017
Bacteria	Firmicutes	Clostridia	Clostridiales	Gracilibacteraceae	Gracilibacter	4	0.017
Bacteria	Firmicutes	Clostridia	Clostridiales	Clostridiaceae	Unclassified	4	0.017
Bacteria	Elusimicrobia	Elusimicrobia	Elusimicrobiales	Unclassified	Unclassified	4	0.017
Bacteria	Chloroflexi	Anaerolineae	H39	Unclassified	Unclassified	4	0.017
Bacteria	Chloroflexi	Anaerolineae	GCA004	Unclassified	Unclassified	4	0.017
Bacteria	Chlorobi	BSV26	VC38	Unclassified	Unclassified	4	0.017
Bacteria	Bacteroidetes	Bacteroidia	Bacteroidales	Marinilabiaceae	Cytophaga	4	0.017
Bacteria	Actinobacteria	Actinobacteria	Actinomycetales	Micromonosporaceae	Unclassified	4	0.017
Bacteria	Actinobacteria	Actinobacteria	Actinomycetales	Microbacteriaceae	Microbacterium	4	0.017
Bacteria	Actinobacteria	Actinobacteria	Actinomycetales	Actinomycetaceae	Actinomyces	4	0.017
Bacteria	Acidobacteria	Acidobacteria-6	iii1-15	mb2424	Unclassified	4	0.017
Archaea	Euryarchaeota	Methanomicrobia	Methanosarcinales	Methanosaetaceae	Methanosaeta	4	0.017
Bacteria	Verrucomicrobia	[Pedosphaerae]	[Pedosphaerales]	R4-41B	Unclassified	3	0.0127
Bacteria	Spirochaetes	Spirochaetes	Sphaerochaetales	Sphaerochaetaceae	Sphaerochaeta	3	0.0127
Bacteria	Proteobacteria	Gammaproteobacteria	Xanthomonadales	Xanthomonadaceae	Thermomonas	3	0.0127
Bacteria	Proteobacteria	Gammaproteobacteria	Legionellales	Legionellaceae	Unclassified	3	0.0127
Bacteria	Proteobacteria	Gammaproteobacteria	Enterobacteriales	Enterobacteriaceae	Unclassified	3	0.0127
Bacteria	Proteobacteria	Betaproteobacteria	Rhodocyclales	Rhodocyclaceae	Propionivibrio	3	0.0127
Bacteria	Proteobacteria	Betaproteobacteria	Burkholderiales	Comamonadaceae	Leptothrix	3	0.0127
Bacteria	Proteobacteria	Alphaproteobacteria	Sphingomonadales	Sphingomonadaceae	Kaistobacter	3	0.0127
Bacteria	Proteobacteria	Alphaproteobacteria	Rhizobiales	Methylocystaceae	Methylosinus	3	0.0127
Bacteria	OP11	WCHB1-64	Unclassified	Unclassified	Unclassified	3	0.0127
Bacteria	Gemmatimonadetes	Gemmatimonadetes	KD8-87	Unclassified	Unclassified	3	0.0127
Bacteria	Firmicutes	Clostridia	Clostridiales	EtOH8	Unclassified	3	0.0127
Bacteria	Firmicutes	Clostridia	Clostridiales	Clostridiaceae	SMB53	3	0.0127
Bacteria	Firmicutes	Bacilli	Lactobacillales	Streptococcaceae	Streptococcus	3	0.0127
Bacteria	Fibrobacteres	TG3	TG3-1	TSCOR003-O20	Unclassified	3	0.0127
Bacteria	Chloroflexi	Thermomicrobia	JG30-KF-CM45	Unclassified	Unclassified	3	0.0127
Bacteria	Chlorobi	BSV26	PK329	Unclassified	Unclassified	3	0.0127
Bacteria	Bacteroidetes	Bacteroidia	Bacteroidales	p-2534-18B5	Unclassified	3	0.0127
Bacteria	Actinobacteria	Thermoleophilia	Gaiellales	AK1AB1_02E	Unclassified	3	0.0127
Bacteria	Acidobacteria	Holophagae	Holophagales	Holophagaceae	Unclassified	3	0.0127
Archaea	Euryarchaeota	Thermoplasmata	E2	[Methanomassiliicoccaceae]	Methanomassiliicoccus	3	0.0127
Bacteria	WWE1	[Cloacamonae]	[Cloacamonales]	[Cloacamonaceae]	Candidatus Cloacamonas	2	0.0085
Bacteria	Verrucomicrobia	Verruco-5	WCHB1-41	WCHB1-25	Unclassified	2	0.0085
Bacteria	Verrucomicrobia	[Spartobacteria]	[Chthoniobacterales]	[Chthoniobacteraceae]	DA101	2	0.0085
Bacteria	TM7	TM7-3	CW040	F16	Unclassified	2	0.0085
Bacteria	Synergistetes	Synergistia	Synergistales	Dethiosulfovibrionaceae	PD-UASB-13	2	0.0085
Bacteria	Proteobacteria	Gammaproteobacteria	Pseudomonadales	Moraxellaceae	Unclassified	2	0.0085
Bacteria	Proteobacteria	Gammaproteobacteria	Enterobacteriales	Enterobacteriaceae	Providencia	2	0.0085
Bacteria	Proteobacteria	Gammaproteobacteria	Chromatiales	Chromatiaceae	Unclassified	2	0.0085
Bacteria	Proteobacteria	Gammaproteobacteria	Alteromonadales	Unclassified	Unclassified	2	0.0085
Bacteria	Proteobacteria	Gammaproteobacteria	Alteromonadales	125ds10	Unclassified	2	0.0085
Bacteria	Proteobacteria	Epsilonproteobacteria	Campylobacterales	Helicobacteraceae	Sulfurimonas	2	0.0085
Bacteria	Proteobacteria	Deltaproteobacteria	Syntrophobacterales	Syntrophorhabdaceae	Unclassified	2	0.0085
Bacteria	Proteobacteria	Deltaproteobacteria	MBNT15	Unclassified	Unclassified	2	0.0085
Bacteria	Proteobacteria	Deltaproteobacteria	FAC87	Unclassified	Unclassified	2	0.0085
Bacteria	Proteobacteria	Deltaproteobacteria	Desulfobacterales	Desulfobulbaceae	Unclassified	2	0.0085
Bacteria	Proteobacteria	Deltaproteobacteria	Desulfobacterales	Desulfobacteraceae	Desulfococcus	2	0.0085
Bacteria	Proteobacteria	Betaproteobacteria	Burkholderiales	Comamonadaceae	Limnohabitans	2	0.0085
Bacteria	Proteobacteria	Betaproteobacteria	Burkholderiales	Comamonadaceae	Alicycliphilus	2	0.0085
Bacteria	Proteobacteria	Alphaproteobacteria	Rhodospirillales	Rhodospirillaceae	Phaeospirillum	2	0.0085
Bacteria	Proteobacteria	Alphaproteobacteria	Rhizobiales	Xanthobacteraceae	Azorhizobium	2	0.0085
Bacteria	Proteobacteria	Alphaproteobacteria	Rhizobiales	Phyllobacteriaceae	Aminobacter	2	0.0085
Bacteria	Proteobacteria	Alphaproteobacteria	Kiloniellales	Kiloniellaceae	Thalassospira	2	0.0085
Bacteria	Proteobacteria	Alphaproteobacteria	Caulobacterales	Caulobacteraceae	Phenylobacterium	2	0.0085
Bacteria	Planctomycetes	Phycisphaerae	Pla1	Unclassified	Unclassified	2	0.0085
Bacteria	Planctomycetes	Phycisphaerae	AKAU3564	Unclassified	Unclassified	2	0.0085
Bacteria	Lentisphaerae	[Lentisphaeria]	Z20	R4-45B	Unclassified	2	0.0085
Bacteria	Firmicutes	Clostridia	Unclassified	Unclassified	Unclassified	2	0.0085
Bacteria	Firmicutes	Clostridia	Clostridiales	Ruminococcaceae	Ruminococcus	2	0.0085
Bacteria	Firmicutes	Clostridia	Clostridiales	Eubacteriaceae	Acetobacterium	2	0.0085
Bacteria	Firmicutes	Bacilli	Lactobacillales	Lactobacillaceae	Lactobacillus	2	0.0085
Bacteria	Firmicutes	Bacilli	Lactobacillales	Carnobacteriaceae	Trichococcus	2	0.0085
Bacteria	Elusimicrobia	Endomicrobia	Unclassified	Unclassified	Unclassified	2	0.0085
Bacteria	Deferribacteres	Deferribacteres	Deferribacterales	Deferribacteraceae	Geovibrio	2	0.0085
Bacteria	Unclassified	Unclassified	Unclassified	Unclassified	Unclassified	2	0.0085
Bacteria	Actinobacteria	Actinobacteria	Actinomycetales	Streptomycetaceae	Streptomyces	2	0.0085
Bacteria	Actinobacteria	Actinobacteria	Actinomycetales	Micrococcaceae	Kocuria	2	0.0085
Bacteria	Actinobacteria	Actinobacteria	Actinomycetales	Unclassified	Unclassified	2	0.0085
Bacteria	Actinobacteria	Actinobacteria	Actinomycetales	Corynebacteriaceae	Corynebacterium	2	0.0085
Archaea	Euryarchaeota	Thermoplasmata	E2	Marine group II	Unclassified	2	0.0085
Archaea	Euryarchaeota	Methanomicrobia	Methanomicrobiales	Methanoregulaceae	Methanolinea	2	0.0085
Bacteria	WWE1	[Cloacamonae]	[Cloacamonales]	[Cloacamonaceae]	W22	1	0.0042
Bacteria	Verrucomicrobia	[Spartobacteria]	[Chthoniobacterales]	[Chthoniobacteraceae]	heteroC45_4W	1	0.0042
Bacteria	TM7	TM7-3	EW055	Unclassified	Unclassified	1	0.0042
Bacteria	Proteobacteria	TA18	CV90	Unclassified	Unclassified	1	0.0042
Bacteria	Proteobacteria	Gammaproteobacteria	Pseudomonadales	Pseudomonadaceae	Unclassified	1	0.0042
Bacteria	Proteobacteria	Gammaproteobacteria	Oceanospirillales	Oleiphilaceae	Unclassified	1	0.0042
Bacteria	Proteobacteria	Gammaproteobacteria	Oceanospirillales	Halomonadaceae	Candidatus Portiera	1	0.0042
Bacteria	Proteobacteria	Gammaproteobacteria	Oceanospirillales	Alcanivoracaceae	Alcanivorax	1	0.0042
Bacteria	Proteobacteria	Gammaproteobacteria	Unclassified	Unclassified	Unclassified	1	0.0042
Bacteria	Proteobacteria	Gammaproteobacteria	Alteromonadales	Shewanellaceae	Shewanella	1	0.0042
Bacteria	Proteobacteria	Gammaproteobacteria	Alteromonadales	OM60	Unclassified	1	0.0042
Bacteria	Proteobacteria	Gammaproteobacteria	Alteromonadales	HTCC2188	HTCC	1	0.0042
Bacteria	Proteobacteria	Gammaproteobacteria	Aeromonadales	Aeromonadaceae	Tolumonas	1	0.0042
Bacteria	Proteobacteria	Deltaproteobacteria	Myxococcales	Myxococcaceae	Unclassified	1	0.0042
Bacteria	Proteobacteria	Deltaproteobacteria	GW-28	Unclassified	Unclassified	1	0.0042
Bacteria	Proteobacteria	Deltaproteobacteria	Bdellovibrionales	Bacteriovoracaceae	Unclassified	1	0.0042
Bacteria	Proteobacteria	Betaproteobacteria	Rhodocyclales	Rhodocyclaceae	Methyloversatilis	1	0.0042
Bacteria	Proteobacteria	Betaproteobacteria	Neisseriales	Neisseriaceae	Chitinimonas	1	0.0042
Bacteria	Proteobacteria	Betaproteobacteria	MND1	Unclassified	Unclassified	1	0.0042
Bacteria	Proteobacteria	Alphaproteobacteria	Sphingomonadales	Sphingomonadaceae	Sphingomonas	1	0.0042
Bacteria	Proteobacteria	Alphaproteobacteria	Sphingomonadales	Sphingomonadaceae	Novosphingobium	1	0.0042
Bacteria	Proteobacteria	Alphaproteobacteria	Sphingomonadales	Unclassified	Unclassified	1	0.0042
Bacteria	Proteobacteria	Alphaproteobacteria	Rickettsiales	Rickettsiaceae	Unclassified	1	0.0042
Bacteria	Proteobacteria	Alphaproteobacteria	Rhodobacterales	Rhodobacteraceae	Albidovulum	1	0.0042
Bacteria	Proteobacteria	Alphaproteobacteria	Rhizobiales	Rhodobiaceae	Unclassified	1	0.0042
Bacteria	Proteobacteria	Alphaproteobacteria	Rhizobiales	Rhizobiaceae	Shinella	1	0.0042
Bacteria	Proteobacteria	Alphaproteobacteria	Rhizobiales	Rhizobiaceae	Agrobacterium	1	0.0042
Bacteria	Proteobacteria	Alphaproteobacteria	Rhizobiales	Hyphomicrobiaceae	Pedomicrobium	1	0.0042
Bacteria	Planctomycetes	Planctomycetia	Gemmatales	Isosphaeraceae	Unclassified	1	0.0042
Bacteria	Planctomycetes	Planctomycetia	B97	Unclassified	Unclassified	1	0.0042
Bacteria	Nitrospirae	Nitrospira	Nitrospirales	[Thermodesulfovibrionaceae]	LCP-6	1	0.0042
Bacteria	Nitrospirae	Nitrospira	Nitrospirales	0319-6A21	Unclassified	1	0.0042
Bacteria	Gemmatimonadetes	Gemm-1	Unclassified	Unclassified	Unclassified	1	0.0042
Bacteria	Firmicutes	Clostridia	Clostridiales	Ruminococcaceae	Oscillospira	1	0.0042
Bacteria	Firmicutes	Clostridia	Clostridiales	Ruminococcaceae	Faecalibacterium	1	0.0042
Bacteria	Firmicutes	Clostridia	Clostridiales	Peptococcaceae	Unclassified	1	0.0042
Bacteria	Firmicutes	Clostridia	Clostridiales	Lachnospiraceae	Coprococcus	1	0.0042
Bacteria	Firmicutes	Clostridia	Clostridiales	Eubacteriaceae	Unclassified	1	0.0042
Bacteria	Firmicutes	Clostridia	Clostridiales	Clostridiaceae	Sarcina	1	0.0042
Bacteria	Firmicutes	Bacilli	Bacillales	Unclassified	Unclassified	1	0.0042
Bacteria	Chloroflexi	Gitt-GS-136	Unclassified	Unclassified	Unclassified	1	0.0042
Bacteria	Chloroflexi	Anaerolineae	DRC31	Unclassified	Unclassified	1	0.0042
Bacteria	Chloroflexi	Anaerolineae	Anaerolineales	Anaerolinaceae	T78	1	0.0042
Bacteria	Chloroflexi	Anaerolineae	Anaerolineales	Anaerolinaceae	Longilinea	1	0.0042
Bacteria	Chloroflexi	Anaerolineae	Anaerolineales	Anaerolinaceae	Anaerolinea	1	0.0042
Bacteria	Bacteroidetes	Flavobacteriia	Flavobacteriales	[Weeksellaceae]	Cloacibacterium	1	0.0042
Bacteria	Bacteroidetes	Flavobacteriia	Flavobacteriales	[Weeksellaceae]	Chryseobacterium	1	0.0042
Bacteria	Bacteroidetes	Cytophagia	Cytophagales	Cytophagaceae	Runella	1	0.0042
Bacteria	Armatimonadetes	Chthonomonadetes	Chthonomonadales	Chthonomonadaceae	Unclassified	1	0.0042
Bacteria	Actinobacteria	Thermoleophilia	Gaiellales	Gaiellaceae	Unclassified	1	0.0042
Bacteria	Actinobacteria	Thermoleophilia	Unclassified	Unclassified	Unclassified	1	0.0042
Bacteria	Actinobacteria	Actinobacteria	Bifidobacteriales	Bifidobacteriaceae	Bifidobacterium	1	0.0042
Bacteria	Actinobacteria	Actinobacteria	Actinomycetales	Streptosporangiaceae	Nonomuraea	1	0.0042
Bacteria	Actinobacteria	Actinobacteria	Actinomycetales	Nocardioidaceae	Unclassified	1	0.0042
Bacteria	Actinobacteria	Actinobacteria	Actinomycetales	Micrococcaceae	Arthrobacter	1	0.0042
Bacteria	Actinobacteria	Actinobacteria	Actinomycetales	Micrococcaceae	Unclassified	1	0.0042
Bacteria	Actinobacteria	Actinobacteria	Actinomycetales	Jonesiaceae	Jonesia	1	0.0042
Bacteria	Actinobacteria	Actinobacteria	Actinomycetales	Intrasporangiaceae	Janibacter	1	0.0042
Bacteria	Actinobacteria	Actinobacteria	Actinomycetales	Intrasporangiaceae	Unclassified	1	0.0042
Bacteria	Actinobacteria	Actinobacteria	Actinomycetales	Actinomycetaceae	N09	1	0.0042
Bacteria	Acidobacteria	OS-K	Unclassified	Unclassified	Unclassified	1	0.0042
Bacteria	Acidobacteria	[Chloracidobacteria]	11-24	Unclassified	Unclassified	1	0.0042
Archaea	Euryarchaeota	Methanomicrobia	Methanosarcinales	Methanosarcinaceae	Methanosarcina	1	0.0042
Archaea	Euryarchaeota	Methanomicrobia	Methanosarcinales	Methanosarcinaceae	Methanomethylovorans	1	0.0042

## Sheet: Species
Kingdom	Phylum	Class	Order	Family	Genus	Species	Absolute Count	Percent
Bacteria	Proteobacteria	Betaproteobacteria	Hydrogenophilales	Hydrogenophilaceae	Thiobacillus	Unclassified	1801	7.6414
Bacteria	Proteobacteria	Betaproteobacteria	Burkholderiales	Comamonadaceae	Unclassified	Unclassified	1049	4.4508
Bacteria	OD1	ZB2	Unclassified	Unclassified	Unclassified	Unclassified	955	4.0519
Bacteria	Proteobacteria	Epsilonproteobacteria	Campylobacterales	Helicobacteraceae	Unclassified	Unclassified	918	3.8949
Bacteria	Proteobacteria	Gammaproteobacteria	HOC36	Unclassified	Unclassified	Unclassified	781	3.3137
Bacteria	Proteobacteria	Alphaproteobacteria	Rhizobiales	Hyphomicrobiaceae	Hyphomicrobium	Unclassified	647	2.7451
Bacteria	Actinobacteria	Acidimicrobiia	Acidimicrobiales	C111	Unclassified	Unclassified	630	2.673
Bacteria	Proteobacteria	Alphaproteobacteria	Rhodobacterales	Rhodobacteraceae	Unclassified	Unclassified	619	2.6263
Bacteria	Proteobacteria	Alphaproteobacteria	Rhizobiales	Hyphomicrobiaceae	Unclassified	Unclassified	618	2.6221
Bacteria	Proteobacteria	Gammaproteobacteria	Xanthomonadales	Sinobacteraceae	Unclassified	Unclassified	580	2.4609
Bacteria	Proteobacteria	Alphaproteobacteria	Rhodobacterales	Hyphomonadaceae	Unclassified	Unclassified	472	2.0026
Bacteria	Acidobacteria	[Chloracidobacteria]	RB41	Ellin6075	Unclassified	Unclassified	470	1.9941
Bacteria	Bacteroidetes	Bacteroidia	Bacteroidales	Unclassified	Unclassified	Unclassified	451	1.9135
Bacteria	Planctomycetes	Planctomycetia	Planctomycetales	Planctomycetaceae	Planctomyces	Unclassified	410	1.7396
Bacteria	Proteobacteria	Deltaproteobacteria	Myxococcales	Unclassified	Unclassified	Unclassified	396	1.6802
Bacteria	Bacteroidetes	[Saprospirae]	[Saprospirales]	Saprospiraceae	Unclassified	Unclassified	393	1.6674
Bacteria	Proteobacteria	Alphaproteobacteria	Rhodobacterales	Rhodobacteraceae	Paracoccus	Unclassified	392	1.6632
Bacteria	Proteobacteria	Deltaproteobacteria	Desulfobacterales	Desulfobacteraceae	Desulfobacter	Unclassified	391	1.659
Bacteria	Bacteroidetes	Flavobacteriia	Flavobacteriales	Cryomorphaceae	Unclassified	Unclassified	374	1.5868
Bacteria	Bacteroidetes	[Saprospirae]	[Saprospirales]	Chitinophagaceae	Unclassified	Unclassified	364	1.5444
Bacteria	Proteobacteria	Alphaproteobacteria	Rhodobacterales	Rhodobacteraceae	Rhodobacter	Unclassified	326	1.3832
Bacteria	Proteobacteria	Deltaproteobacteria	Desulfovibrionales	Desulfomicrobiaceae	Desulfomicrobium	Unclassified	315	1.3365
Bacteria	Planctomycetes	Planctomycetia	Pirellulales	Pirellulaceae	Unclassified	Unclassified	297	1.2601
Bacteria	Proteobacteria	Alphaproteobacteria	Rhodospirillales	Acetobacteraceae	Unclassified	Unclassified	291	1.2347
Bacteria	Chlorobi	Ignavibacteria	Ignavibacteriales	Ignavibacteriaceae	Unclassified	Unclassified	287	1.2177
Bacteria	Spirochaetes	Spirochaetes	Spirochaetales	Spirochaetaceae	Treponema	Unclassified	266	1.1286
Bacteria	Chloroflexi	Anaerolineae	Caldilineales	Caldilineaceae	Caldilinea	Unclassified	255	1.0819
Bacteria	Planctomycetes	Phycisphaerae	Phycisphaerales	Unclassified	Unclassified	Unclassified	252	1.0692
Bacteria	Verrucomicrobia	[Pedosphaerae]	[Pedosphaerales]	auto67_4W	Unclassified	Unclassified	243	1.031
Bacteria	Bacteroidetes	Sphingobacteriia	Sphingobacteriales	Unclassified	Unclassified	Unclassified	234	0.9928
Bacteria	Bacteroidetes	Bacteroidia	Bacteroidales	Porphyromonadaceae	Paludibacter	Unclassified	219	0.9292
Bacteria	Proteobacteria	Betaproteobacteria	ASSO-13	Unclassified	Unclassified	Unclassified	205	0.8698
Bacteria	Acidobacteria	Solibacteres	Solibacterales	Unclassified	Unclassified	Unclassified	198	0.8401
Bacteria	Proteobacteria	Alphaproteobacteria	Rhodobacterales	Rhodobacteraceae	Paracoccus	marcusii	173	0.734
Bacteria	Bacteroidetes	Cytophagia	Cytophagales	Cyclobacteriaceae	Unclassified	Unclassified	171	0.7255
Bacteria	Firmicutes	Clostridia	Clostridiales	[Tissierellaceae]	Tissierella_Soehngenia	Unclassified	170	0.7213
Bacteria	Proteobacteria	Betaproteobacteria	Unclassified	Unclassified	Unclassified	Unclassified	165	0.7001
Bacteria	Verrucomicrobia	Opitutae	Unclassified	Unclassified	Unclassified	Unclassified	161	0.6831
Bacteria	Planctomycetes	OM190	CL500-15	Unclassified	Unclassified	Unclassified	161	0.6831
Bacteria	Chloroflexi	Anaerolineae	Caldilineales	Caldilineaceae	Unclassified	Unclassified	157	0.6661
Bacteria	Proteobacteria	Alphaproteobacteria	BD7-3	Unclassified	Unclassified	Unclassified	148	0.6279
Bacteria	Firmicutes	Clostridia	Clostridiales	Ruminococcaceae	Unclassified	Unclassified	148	0.6279
Bacteria	Proteobacteria	Gammaproteobacteria	Thiotrichales	Piscirickettsiaceae	Unclassified	Unclassified	142	0.6025
Bacteria	Verrucomicrobia	Verrucomicrobiae	Verrucomicrobiales	Verrucomicrobiaceae	Verrucomicrobium	Unclassified	131	0.5558
Bacteria	Proteobacteria	Alphaproteobacteria	Rhodospirillales	Rhodospirillaceae	Unclassified	Unclassified	127	0.5388
Bacteria	Proteobacteria	Deltaproteobacteria	Bdellovibrionales	Bdellovibrionaceae	Bdellovibrio	Unclassified	124	0.5261
Bacteria	Firmicutes	Clostridia	Clostridiales	Eubacteriaceae	Alkalibacter	Unclassified	123	0.5219
Bacteria	Proteobacteria	Alphaproteobacteria	Rhizobiales	Unclassified	Unclassified	Unclassified	116	0.4922
Bacteria	Firmicutes	Clostridia	Clostridiales	Clostridiaceae	Clostridium	Unclassified	116	0.4922
Bacteria	Proteobacteria	Betaproteobacteria	Thiobacterales	Unclassified	Unclassified	Unclassified	112	0.4752
Bacteria	Chlorobi	OPB56	Unclassified	Unclassified	Unclassified	Unclassified	112	0.4752
Bacteria	Bacteroidetes	Bacteroidia	Bacteroidales	SB-1	Unclassified	Unclassified	112	0.4752
Bacteria	Proteobacteria	Betaproteobacteria	Rhodocyclales	Rhodocyclaceae	Thauera	Unclassified	110	0.4667
Bacteria	Proteobacteria	Gammaproteobacteria	Xanthomonadales	Xanthomonadaceae	Unclassified	Unclassified	109	0.4625
Bacteria	Firmicutes	Clostridia	Clostridiales	[Mogibacteriaceae]	Unclassified	Unclassified	102	0.4328
Bacteria	Proteobacteria	Alphaproteobacteria	Rhizobiales	Hyphomicrobiaceae	Devosia	Unclassified	100	0.4243
Bacteria	Proteobacteria	Alphaproteobacteria	Rhizobiales	Xanthobacteraceae	Xanthobacter	Unclassified	99	0.42
Bacteria	Proteobacteria	Betaproteobacteria	Ellin6067	Unclassified	Unclassified	Unclassified	97	0.4116
Bacteria	Proteobacteria	Alphaproteobacteria	Sphingomonadales	Sphingomonadaceae	Unclassified	Unclassified	94	0.3988
Bacteria	Proteobacteria	Deltaproteobacteria	NB1-j	Unclassified	Unclassified	Unclassified	86	0.3649
Bacteria	Proteobacteria	Epsilonproteobacteria	Campylobacterales	Helicobacteraceae	Sulfuricurvum	kujiense	83	0.3522
Bacteria	Actinobacteria	Acidimicrobiia	Acidimicrobiales	Unclassified	Unclassified	Unclassified	82	0.3479
Bacteria	Planctomycetes	Planctomycetia	Gemmatales	Gemmataceae	Gemmata	Unclassified	79	0.3352
Bacteria	Firmicutes	Clostridia	Clostridiales	[Acidaminobacteraceae]	Fusibacter	Unclassified	78	0.3309
Bacteria	Bacteroidetes	Cytophagia	Cytophagales	Cytophagaceae	Unclassified	Unclassified	77	0.3267
Bacteria	Firmicutes	Clostridia	Clostridiales	Unclassified	Unclassified	Unclassified	76	0.3225
Bacteria	Acidobacteria	Solibacteres	Solibacterales	Solibacteraceae	Unclassified	Unclassified	72	0.3055
Bacteria	Proteobacteria	Betaproteobacteria	Rhodocyclales	Rhodocyclaceae	Dechloromonas	Unclassified	71	0.3012
Bacteria	Proteobacteria	Deltaproteobacteria	Desulfobacterales	Desulfobulbaceae	Desulfobulbus	Unclassified	57	0.2418
Bacteria	Bacteroidetes	[Rhodothermi]	[Rhodothermales]	Rhodothermaceae	Unclassified	Unclassified	56	0.2376
Bacteria	Actinobacteria	Acidimicrobiia	Acidimicrobiales	Microthrixaceae	Unclassified	Unclassified	55	0.2334
Bacteria	Proteobacteria	Deltaproteobacteria	Syntrophobacterales	Syntrophobacteraceae	Unclassified	Unclassified	54	0.2291
Bacteria	Proteobacteria	Alphaproteobacteria	Sphingomonadales	Erythrobacteraceae	Unclassified	Unclassified	54	0.2291
Archaea	Euryarchaeota	Methanomicrobia	Methanomicrobiales	Methanocorpusculaceae	Methanocorpusculum	Unclassified	51	0.2164
Bacteria	Firmicutes	Clostridia	Clostridiales	Veillonellaceae	Unclassified	Unclassified	50	0.2121
Bacteria	Verrucomicrobia	Verruco-5	MSBL3	Unclassified	Unclassified	Unclassified	49	0.2079
Bacteria	Proteobacteria	Alphaproteobacteria	Rhizobiales	Hyphomicrobiaceae	Rhodoplanes	Unclassified	49	0.2079
Bacteria	Chloroflexi	Anaerolineae	SBR1031	A4b	Unclassified	Unclassified	49	0.2079
Bacteria	Proteobacteria	Alphaproteobacteria	Rhodobacterales	Rhodobacteraceae	Amaricoccus	Unclassified	48	0.2037
Bacteria	TM7	TM7-1	Unclassified	Unclassified	Unclassified	Unclassified	45	0.1909
Bacteria	Chloroflexi	Anaerolineae	envOPS12	Unclassified	Unclassified	Unclassified	44	0.1867
Bacteria	Acidobacteria	Acidobacteria-6	iii1-15	RB40	Unclassified	Unclassified	44	0.1867
Bacteria	Synergistetes	Synergistia	Synergistales	TTA_B6	E6	Unclassified	43	0.1824
Bacteria	Verrucomicrobia	[Pedosphaerae]	[Pedosphaerales]	Ellin517	Unclassified	Unclassified	42	0.1782
Bacteria	Bacteroidetes	Bacteroidia	Bacteroidales	Rikenellaceae	Blvii28	Unclassified	42	0.1782
Bacteria	Proteobacteria	Alphaproteobacteria	Unclassified	Unclassified	Unclassified	Unclassified	41	0.174
Bacteria	Proteobacteria	Alphaproteobacteria	Rhodospirillales	Unclassified	Unclassified	Unclassified	40	0.1697
Bacteria	Spirochaetes	MVP-15	PL-11B10	Unclassified	Unclassified	Unclassified	38	0.1612
Bacteria	NKB19	Unclassified	Unclassified	Unclassified	Unclassified	Unclassified	38	0.1612
Bacteria	Bacteroidetes	Bacteroidia	Bacteroidales	Porphyromonadaceae	Unclassified	Unclassified	38	0.1612
Bacteria	Firmicutes	Clostridia	Clostridiales	[Mogibacteriaceae]	Anaerovorax	Unclassified	37	0.157
Bacteria	Verrucomicrobia	Opitutae	Opitutales	Opitutaceae	Unclassified	Unclassified	36	0.1527
Bacteria	Armatimonadetes	[Fimbriimonadia]	[Fimbriimonadales]	[Fimbriimonadaceae]	Unclassified	Unclassified	36	0.1527
Bacteria	WPS-2	Unclassified	Unclassified	Unclassified	Unclassified	Unclassified	33	0.14
Bacteria	Proteobacteria	Epsilonproteobacteria	Campylobacterales	Campylobacteraceae	Sulfurospirillum	Unclassified	33	0.14
Bacteria	Proteobacteria	Deltaproteobacteria	Myxococcales	OM27	Unclassified	Unclassified	32	0.1358
Bacteria	Proteobacteria	Betaproteobacteria	Burkholderiales	Alcaligenaceae	Unclassified	Unclassified	32	0.1358
Bacteria	Proteobacteria	Alphaproteobacteria	Sphingomonadales	Erythrobacteraceae	Lutibacterium	Unclassified	32	0.1358
Bacteria	Chloroflexi	Ellin6529	Unclassified	Unclassified	Unclassified	Unclassified	32	0.1358
Bacteria	Proteobacteria	Epsilonproteobacteria	Campylobacterales	Campylobacteraceae	Arcobacter	Unclassified	31	0.1315
Bacteria	Proteobacteria	Alphaproteobacteria	Rhizobiales	Phyllobacteriaceae	Mesorhizobium	Unclassified	31	0.1315
Bacteria	Firmicutes	Clostridia	Clostridiales	Christensenellaceae	Unclassified	Unclassified	31	0.1315
Bacteria	Proteobacteria	Alphaproteobacteria	Rickettsiales	Pelagibacteraceae	Unclassified	Unclassified	30	0.1273
Archaea	Euryarchaeota	Thermoplasmata	E2	[Methanomassiliicoccaceae]	Unclassified	Unclassified	30	0.1273
Bacteria	WS6	SC72	WCHB1-15	Unclassified	Unclassified	Unclassified	29	0.123
Bacteria	Proteobacteria	Deltaproteobacteria	Myxococcales	Haliangiaceae	Unclassified	Unclassified	29	0.123
Bacteria	OD1	ABY1	Unclassified	Unclassified	Unclassified	Unclassified	29	0.123
Bacteria	Bacteroidetes	Bacteroidia	Bacteroidales	Marinilabiaceae	Unclassified	Unclassified	29	0.123
Bacteria	TM7	TM7-3	Unclassified	Unclassified	Unclassified	Unclassified	28	0.1188
Bacteria	Proteobacteria	Deltaproteobacteria	Myxococcales	0319-6G20	Unclassified	Unclassified	27	0.1146
Bacteria	Proteobacteria	Alphaproteobacteria	Sphingomonadales	Sphingomonadaceae	Sphingosinicella	microcystinivorans	25	0.1061
Bacteria	Proteobacteria	Alphaproteobacteria	Rhizobiales	Xanthobacteraceae	Unclassified	Unclassified	25	0.1061
Bacteria	Actinobacteria	Actinobacteria	Actinomycetales	Mycobacteriaceae	Mycobacterium	Unclassified	25	0.1061
Bacteria	SR1	Unclassified	Unclassified	Unclassified	Unclassified	Unclassified	24	0.1018
Bacteria	Proteobacteria	Alphaproteobacteria	Rhodobacterales	Rhodobacteraceae	Paracoccus	kawasakiensis	24	0.1018
Bacteria	Proteobacteria	Alphaproteobacteria	Rhizobiales	Rhizobiaceae	Unclassified	Unclassified	24	0.1018
Bacteria	Proteobacteria	Alphaproteobacteria	Rhizobiales	Hyphomicrobiaceae	Hyphomicrobium	zavarzinii	24	0.1018
Bacteria	Proteobacteria	Alphaproteobacteria	Ellin329	Unclassified	Unclassified	Unclassified	24	0.1018
Bacteria	Proteobacteria	Deltaproteobacteria	NB1-j	JTB38	Unclassified	Unclassified	23	0.0976
Bacteria	Proteobacteria	Alphaproteobacteria	Rhizobiales	Methylocystaceae	Pleomorphomonas	Unclassified	23	0.0976
Bacteria	Chloroflexi	Anaerolineae	Anaerolineales	Anaerolinaceae	WCHB1-05	Unclassified	23	0.0976
Bacteria	Acidobacteria	[Chloracidobacteria]	PK29	Unclassified	Unclassified	Unclassified	23	0.0976
Bacteria	Verrucomicrobia	Verrucomicrobiae	Verrucomicrobiales	Verrucomicrobiaceae	Unclassified	Unclassified	22	0.0933
Bacteria	Bacteroidetes	Bacteroidia	Bacteroidales	Bacteroidaceae	Bacteroides	Unclassified	22	0.0933
Bacteria	Tenericutes	Mollicutes	Acholeplasmatales	Acholeplasmataceae	Acholeplasma	Unclassified	21	0.0891
Bacteria	Synergistetes	Synergistia	Synergistales	Synergistaceae	vadinCA02	Unclassified	21	0.0891
Bacteria	Proteobacteria	Deltaproteobacteria	Desulfovibrionales	Desulfovibrionaceae	Desulfovibrio	mexicanus	21	0.0891
Bacteria	Proteobacteria	Betaproteobacteria	Rhodocyclales	Rhodocyclaceae	Unclassified	Unclassified	21	0.0891
Bacteria	Proteobacteria	Betaproteobacteria	Rhodocyclales	Rhodocyclaceae	Zoogloea	Unclassified	20	0.0849
Bacteria	Bacteroidetes	Bacteroidia	Bacteroidales	Prevotellaceae	Prevotella	copri	20	0.0849
Bacteria	Actinobacteria	Actinobacteria	Actinomycetales	Microbacteriaceae	Unclassified	Unclassified	18	0.0764
Bacteria	Proteobacteria	Deltaproteobacteria	Desulfovibrionales	Desulfovibrionaceae	Desulfovibrio	aminophilus	17	0.0721
Bacteria	Chloroflexi	S085	Unclassified	Unclassified	Unclassified	Unclassified	17	0.0721
Bacteria	Proteobacteria	Gammaproteobacteria	Legionellales	Coxiellaceae	Unclassified	Unclassified	16	0.0679
Bacteria	NKB19	TSBW08	Unclassified	Unclassified	Unclassified	Unclassified	16	0.0679
Bacteria	Firmicutes	Clostridia	Clostridiales	[Acidaminobacteraceae]	Acidaminobacter	Unclassified	16	0.0679
Bacteria	Firmicutes	Bacilli	Lactobacillales	Aerococcaceae	Unclassified	Unclassified	16	0.0679
Bacteria	Chlorobi	SJA-28	Unclassified	Unclassified	Unclassified	Unclassified	16	0.0679
Bacteria	WS3	PRR-12	Sediment-1	PRR-10	Unclassified	Unclassified	15	0.0636
Bacteria	Verrucomicrobia	Verruco-5	WCHB1-41	RFP12	Unclassified	Unclassified	15	0.0636
Bacteria	Proteobacteria	Alphaproteobacteria	Rhizobiales	Methylocystaceae	Unclassified	Unclassified	15	0.0636
Bacteria	Proteobacteria	Alphaproteobacteria	Kiloniellales	Unclassified	Unclassified	Unclassified	15	0.0636
Bacteria	GN02	BD1-5	Unclassified	Unclassified	Unclassified	Unclassified	15	0.0636
Bacteria	Fusobacteria	Fusobacteriia	Fusobacteriales	Unclassified	Unclassified	Unclassified	15	0.0636
Bacteria	Firmicutes	Clostridia	SHA-98	Unclassified	Unclassified	Unclassified	15	0.0636
Bacteria	Proteobacteria	Deltaproteobacteria	Desulfobacterales	Desulfobacteraceae	Unclassified	Unclassified	14	0.0594
Bacteria	Lentisphaerae	[Lentisphaeria]	Victivallales	Victivallaceae	Unclassified	Unclassified	14	0.0594
Bacteria	GN04	GN15	Unclassified	Unclassified	Unclassified	Unclassified	14	0.0594
Bacteria	Firmicutes	Clostridia	Clostridiales	[Tissierellaceae]	Sedimentibacter	Unclassified	14	0.0594
Bacteria	Bacteroidetes	Flavobacteriia	Flavobacteriales	Flavobacteriaceae	Flavobacterium	Unclassified	14	0.0594
Bacteria	Spirochaetes	Spirochaetes	Spirochaetales	Spirochaetaceae	Unclassified	Unclassified	13	0.0552
Bacteria	Proteobacteria	Gammaproteobacteria	Chromatiales	Unclassified	Unclassified	Unclassified	13	0.0552
Bacteria	Proteobacteria	Deltaproteobacteria	Myxococcales	Polyangiaceae	Unclassified	Unclassified	13	0.0552
Bacteria	Proteobacteria	Deltaproteobacteria	Myxococcales	Nannocystaceae	Nannocystis	exedens	13	0.0552
Bacteria	Proteobacteria	Deltaproteobacteria	Desulfuromonadales	Geobacteraceae	Geobacter	lovleyi	13	0.0552
Bacteria	Planctomycetes	Planctomycetia	Pirellulales	Pirellulaceae	Pirellula	Unclassified	13	0.0552
Bacteria	Planctomycetes	BD7-11	Unclassified	Unclassified	Unclassified	Unclassified	13	0.0552
Bacteria	Proteobacteria	Alphaproteobacteria	Caulobacterales	Caulobacteraceae	Unclassified	Unclassified	12	0.0509
Bacteria	Chloroflexi	TK10	AKYG885	Dolo_23	Unclassified	Unclassified	12	0.0509
Bacteria	Proteobacteria	Deltaproteobacteria	Unclassified	Unclassified	Unclassified	Unclassified	11	0.0467
Bacteria	Proteobacteria	Betaproteobacteria	Nitrosomonadales	Nitrosomonadaceae	Unclassified	Unclassified	11	0.0467
Bacteria	Proteobacteria	Betaproteobacteria	Burkholderiales	Comamonadaceae	Hydrogenophaga	Unclassified	11	0.0467
Bacteria	Proteobacteria	Alphaproteobacteria	Rhodobacterales	Hyphomonadaceae	Hyphomonas	Unclassified	11	0.0467
Bacteria	Bacteroidetes	Bacteroidia	Bacteroidales	BA008	Unclassified	Unclassified	11	0.0467
Bacteria	Armatimonadetes	[Fimbriimonadia]	[Fimbriimonadales]	[Fimbriimonadaceae]	Fimbriimonas	Unclassified	11	0.0467
Bacteria	Actinobacteria	Thermoleophilia	Solirubrobacterales	Unclassified	Unclassified	Unclassified	11	0.0467
Bacteria	Actinobacteria	Actinobacteria	Actinomycetales	Microbacteriaceae	Salinibacterium	Unclassified	11	0.0467
Bacteria	Tenericutes	Mollicutes	Unclassified	Unclassified	Unclassified	Unclassified	10	0.0424
Bacteria	Spirochaetes	[Leptospirae]	[Leptospirales]	Sediment-4	Unclassified	Unclassified	10	0.0424
Bacteria	Proteobacteria	Deltaproteobacteria	Desulfovibrionales	Desulfovibrionaceae	Desulfovibrio	Unclassified	10	0.0424
Bacteria	Firmicutes	Clostridia	Clostridiales	[Acidaminobacteraceae]	Unclassified	Unclassified	10	0.0424
Bacteria	FCPU426	Unclassified	Unclassified	Unclassified	Unclassified	Unclassified	10	0.0424
Bacteria	Chloroflexi	TK17	mle1-48	Unclassified	Unclassified	Unclassified	10	0.0424
Bacteria	Chloroflexi	Anaerolineae	Anaerolineales	Anaerolinaceae	SHD-231	Unclassified	10	0.0424
Bacteria	Actinobacteria	Thermoleophilia	Gaiellales	Unclassified	Unclassified	Unclassified	10	0.0424
Bacteria	Proteobacteria	Gammaproteobacteria	Chromatiales	Chromatiaceae	Allochromatium	Unclassified	9	0.0382
Bacteria	Planctomycetes	Phycisphaerae	Phycisphaerales	Phycisphaeraceae	Unclassified	Unclassified	9	0.0382
Bacteria	OD1	Unclassified	Unclassified	Unclassified	Unclassified	Unclassified	9	0.0382
Bacteria	Firmicutes	Clostridia	Clostridiales	Veillonellaceae	vadinHB04	Unclassified	9	0.0382
Bacteria	Bacteroidetes	VC2_1_Bac22	Unclassified	Unclassified	Unclassified	Unclassified	9	0.0382
Bacteria	Actinobacteria	Acidimicrobiia	Acidimicrobiales	EB1017	Unclassified	Unclassified	9	0.0382
Bacteria	Verrucomicrobia	Verrucomicrobiae	Verrucomicrobiales	Verrucomicrobiaceae	Luteolibacter	Unclassified	8	0.0339
Bacteria	TM6	SJA-4	Unclassified	Unclassified	Unclassified	Unclassified	8	0.0339
Bacteria	Proteobacteria	Deltaproteobacteria	Syntrophobacterales	Syntrophaceae	Unclassified	Unclassified	8	0.0339
Bacteria	Proteobacteria	Betaproteobacteria	Burkholderiales	Oxalobacteraceae	Unclassified	Unclassified	8	0.0339
Bacteria	Proteobacteria	Alphaproteobacteria	Rhizobiales	Xanthobacteraceae	Xanthobacter	autotrophicus	8	0.0339
Bacteria	Proteobacteria	Alphaproteobacteria	Rhizobiales	Phyllobacteriaceae	Unclassified	Unclassified	8	0.0339
Bacteria	OD1	SM2F11	Unclassified	Unclassified	Unclassified	Unclassified	8	0.0339
Bacteria	Chloroflexi	Dehalococcoidetes	Dehalococcoidales	Dehalococcoidaceae	Unclassified	Unclassified	8	0.0339
Bacteria	Chloroflexi	Anaerolineae	Anaerolineales	Anaerolinaceae	Unclassified	Unclassified	8	0.0339
Bacteria	Bacteroidetes	Flavobacteriia	Flavobacteriales	Flavobacteriaceae	Unclassified	Unclassified	8	0.0339
Bacteria	Actinobacteria	OPB41	Unclassified	Unclassified	Unclassified	Unclassified	8	0.0339
Bacteria	Verrucomicrobia	[Pedosphaerae]	[Pedosphaerales]	Unclassified	Unclassified	Unclassified	7	0.0297
Bacteria	Verrucomicrobia	Opitutae	Opitutales	Opitutaceae	Opitutus	Unclassified	7	0.0297
Bacteria	Tenericutes	Mollicutes	Acholeplasmatales	Acholeplasmataceae	Unclassified	Unclassified	7	0.0297
Bacteria	Proteobacteria	Gammaproteobacteria	Pseudomonadales	Pseudomonadaceae	Pseudomonas	Unclassified	7	0.0297
Bacteria	Proteobacteria	Betaproteobacteria	Rhodocyclales	Rhodocyclaceae	Dok59	Unclassified	7	0.0297
Bacteria	Proteobacteria	Betaproteobacteria	Burkholderiales	Unclassified	Unclassified	Unclassified	7	0.0297
Bacteria	Planctomycetes	Planctomycetia	Gemmatales	Gemmataceae	Unclassified	Unclassified	7	0.0297
Bacteria	Planctomycetes	Phycisphaerae	WD2101	Unclassified	Unclassified	Unclassified	7	0.0297
Bacteria	Planctomycetes	Unclassified	Unclassified	Unclassified	Unclassified	Unclassified	7	0.0297
Bacteria	OP11	WCHB1-64	d153	Unclassified	Unclassified	Unclassified	7	0.0297
Bacteria	Fusobacteria	Fusobacteriia	Fusobacteriales	Fusobacteriaceae	u114	Unclassified	7	0.0297
Bacteria	Caldiserica	OP5	WCHB1-02	Unclassified	Unclassified	Unclassified	7	0.0297
Bacteria	Bacteroidetes	Cytophagia	Cytophagales	Flammeovirgaceae	Unclassified	Unclassified	7	0.0297
Bacteria	TM7	TM7-3	Blgi18	Unclassified	Unclassified	Unclassified	6	0.0255
Bacteria	Proteobacteria	TA18	PHOS-HD29	Unclassified	Unclassified	Unclassified	6	0.0255
Bacteria	Proteobacteria	Betaproteobacteria	Rhodocyclales	Rhodocyclaceae	Georgfuchsia	toluolica	6	0.0255
Bacteria	Proteobacteria	Betaproteobacteria	Burkholderiales	Comamonadaceae	Aquincola	tertiaricarbonis	6	0.0255
Bacteria	Proteobacteria	Alphaproteobacteria	Sphingomonadales	Erythrobacteraceae	Erythrobacter	mathurensis	6	0.0255
Bacteria	Proteobacteria	Alphaproteobacteria	Rhodobacterales	Rhodobacteraceae	Dinoroseobacter	Unclassified	6	0.0255
Bacteria	Fusobacteria	Fusobacteriia	Fusobacteriales	Fusobacteriaceae	Cetobacterium	somerae	6	0.0255
Bacteria	Firmicutes	Bacilli	Bacillales	Bacillaceae	Bacillus	Unclassified	6	0.0255
Bacteria	Chloroflexi	Anaerolineae	S0208	Unclassified	Unclassified	Unclassified	6	0.0255
Bacteria	Actinobacteria	Acidimicrobiia	Acidimicrobiales	OCS155	Unclassified	Unclassified	6	0.0255
Archaea	Euryarchaeota	Methanobacteria	Methanobacteriales	Methanobacteriaceae	Methanobacterium	Unclassified	6	0.0255
Bacteria	Verrucomicrobia	Verruco-5	LD1-PB3	Unclassified	Unclassified	Unclassified	5	0.0212
Bacteria	Verrucomicrobia	Opitutae	Puniceicoccales	Puniceicoccaceae	Unclassified	Unclassified	5	0.0212
Bacteria	Synergistetes	Synergistia	Synergistales	Dethiosulfovibrionaceae	HA73	Unclassified	5	0.0212
Bacteria	Proteobacteria	Gammaproteobacteria	Pseudomonadales	Moraxellaceae	Perlucidibaca	Unclassified	5	0.0212
Bacteria	Proteobacteria	Gammaproteobacteria	Legionellales	Unclassified	Unclassified	Unclassified	5	0.0212
Bacteria	Proteobacteria	Gammaproteobacteria	Alteromonadales	[Chromatiaceae]	Rheinheimera	Unclassified	5	0.0212
Bacteria	Proteobacteria	Deltaproteobacteria	Desulfuromonadales	Pelobacteraceae	Unclassified	Unclassified	5	0.0212
Bacteria	Proteobacteria	Betaproteobacteria	Burkholderiales	Comamonadaceae	Giesbergeria	Unclassified	5	0.0212
Bacteria	Firmicutes	Erysipelotrichi	Erysipelotrichales	Erysipelotrichaceae	PSB-M-3	Unclassified	5	0.0212
Bacteria	Chlorobi	BSV26	C20	Unclassified	Unclassified	Unclassified	5	0.0212
Bacteria	Chlamydiae	Chlamydiia	Chlamydiales	Criblamydiaceae	Estrella	lausannensis	5	0.0212
Bacteria	Bacteroidetes	Bacteroidia	Bacteroidales	GZKB119	Unclassified	Unclassified	5	0.0212
Bacteria	Acidobacteria	Acidobacteria-6	iii1-15	Unclassified	Unclassified	Unclassified	5	0.0212
Bacteria	Acidobacteria	Acidobacteria-6	CCU21	Unclassified	Unclassified	Unclassified	5	0.0212
Bacteria	WWE1	[Cloacamonae]	[Cloacamonales]	[Cloacamonaceae]	Unclassified	Unclassified	4	0.017
Bacteria	WS3	PRR-12	GN03	KSB4	Unclassified	Unclassified	4	0.017
Bacteria	Proteobacteria	Gammaproteobacteria	Xanthomonadales	Sinobacteraceae	Steroidobacter	Unclassified	4	0.017
Bacteria	Proteobacteria	Gammaproteobacteria	Thiotrichales	Thiotrichaceae	Thiothrix	Unclassified	4	0.017
Bacteria	Proteobacteria	Gammaproteobacteria	Pseudomonadales	Moraxellaceae	Acinetobacter	Unclassified	4	0.017
Bacteria	Proteobacteria	Gammaproteobacteria	Chromatiales	Chromatiaceae	Allochromatium	vinosum	4	0.017
Bacteria	Proteobacteria	Gammaproteobacteria	Aeromonadales	Aeromonadaceae	Unclassified	Unclassified	4	0.017
Bacteria	Proteobacteria	Betaproteobacteria	Rhodocyclales	Rhodocyclaceae	KD1-23	Unclassified	4	0.017
Bacteria	Proteobacteria	Betaproteobacteria	Burkholderiales	Comamonadaceae	Rubrivivax	Unclassified	4	0.017
Bacteria	Proteobacteria	Betaproteobacteria	Burkholderiales	Comamonadaceae	Methylibium	Unclassified	4	0.017
Bacteria	Proteobacteria	Alphaproteobacteria	Rickettsiales	Unclassified	Unclassified	Unclassified	4	0.017
Bacteria	Nitrospirae	Nitrospira	Nitrospirales	Nitrospiraceae	Nitrospira	Unclassified	4	0.017
Bacteria	Lentisphaerae	[Lentisphaeria]	Z20	Unclassified	Unclassified	Unclassified	4	0.017
Bacteria	Firmicutes	Clostridia	Clostridiales	Lachnospiraceae	Unclassified	Unclassified	4	0.017
Bacteria	Firmicutes	Clostridia	Clostridiales	Gracilibacteraceae	Gracilibacter	Unclassified	4	0.017
Bacteria	Firmicutes	Clostridia	Clostridiales	Clostridiaceae	Unclassified	Unclassified	4	0.017
Bacteria	Elusimicrobia	Elusimicrobia	Elusimicrobiales	Unclassified	Unclassified	Unclassified	4	0.017
Bacteria	Chloroflexi	Anaerolineae	H39	Unclassified	Unclassified	Unclassified	4	0.017
Bacteria	Chloroflexi	Anaerolineae	GCA004	Unclassified	Unclassified	Unclassified	4	0.017
Bacteria	Chlorobi	BSV26	VC38	Unclassified	Unclassified	Unclassified	4	0.017
Bacteria	Bacteroidetes	Bacteroidia	Bacteroidales	Marinilabiaceae	Cytophaga	xylanolytica	4	0.017
Bacteria	Actinobacteria	Actinobacteria	Actinomycetales	Micromonosporaceae	Unclassified	Unclassified	4	0.017
Bacteria	Actinobacteria	Actinobacteria	Actinomycetales	Microbacteriaceae	Microbacterium	Unclassified	4	0.017
Bacteria	Actinobacteria	Actinobacteria	Actinomycetales	Actinomycetaceae	Actinomyces	Unclassified	4	0.017
Bacteria	Acidobacteria	Acidobacteria-6	iii1-15	mb2424	Unclassified	Unclassified	4	0.017
Archaea	Euryarchaeota	Methanomicrobia	Methanosarcinales	Methanosaetaceae	Methanosaeta	Unclassified	4	0.017
Bacteria	Verrucomicrobia	[Pedosphaerae]	[Pedosphaerales]	R4-41B	Unclassified	Unclassified	3	0.0127
Bacteria	Spirochaetes	Spirochaetes	Sphaerochaetales	Sphaerochaetaceae	Sphaerochaeta	Unclassified	3	0.0127
Bacteria	Proteobacteria	Gammaproteobacteria	Xanthomonadales	Xanthomonadaceae	Thermomonas	Unclassified	3	0.0127
Bacteria	Proteobacteria	Gammaproteobacteria	Legionellales	Legionellaceae	Unclassified	Unclassified	3	0.0127
Bacteria	Proteobacteria	Gammaproteobacteria	Enterobacteriales	Enterobacteriaceae	Unclassified	Unclassified	3	0.0127
Bacteria	Proteobacteria	Betaproteobacteria	Rhodocyclales	Rhodocyclaceae	Propionivibrio	Unclassified	3	0.0127
Bacteria	Proteobacteria	Betaproteobacteria	Burkholderiales	Comamonadaceae	Leptothrix	Unclassified	3	0.0127
Bacteria	Proteobacteria	Alphaproteobacteria	Sphingomonadales	Sphingomonadaceae	Kaistobacter	Unclassified	3	0.0127
Bacteria	Proteobacteria	Alphaproteobacteria	Rhizobiales	Methylocystaceae	Methylosinus	Unclassified	3	0.0127
Bacteria	OP11	WCHB1-64	Unclassified	Unclassified	Unclassified	Unclassified	3	0.0127
Bacteria	Gemmatimonadetes	Gemmatimonadetes	KD8-87	Unclassified	Unclassified	Unclassified	3	0.0127
Bacteria	Firmicutes	Clostridia	Clostridiales	EtOH8	Unclassified	Unclassified	3	0.0127
Bacteria	Firmicutes	Clostridia	Clostridiales	Clostridiaceae	SMB53	Unclassified	3	0.0127
Bacteria	Firmicutes	Bacilli	Lactobacillales	Streptococcaceae	Streptococcus	Unclassified	3	0.0127
Bacteria	Fibrobacteres	TG3	TG3-1	TSCOR003-O20	Unclassified	Unclassified	3	0.0127
Bacteria	Chloroflexi	Thermomicrobia	JG30-KF-CM45	Unclassified	Unclassified	Unclassified	3	0.0127
Bacteria	Chlorobi	BSV26	PK329	Unclassified	Unclassified	Unclassified	3	0.0127
Bacteria	Bacteroidetes	Bacteroidia	Bacteroidales	p-2534-18B5	Unclassified	Unclassified	3	0.0127
Bacteria	Actinobacteria	Thermoleophilia	Gaiellales	AK1AB1_02E	Unclassified	Unclassified	3	0.0127
Bacteria	Acidobacteria	Holophagae	Holophagales	Holophagaceae	Unclassified	Unclassified	3	0.0127
Archaea	Euryarchaeota	Thermoplasmata	E2	[Methanomassiliicoccaceae]	Methanomassiliicoccus	Unclassified	3	0.0127
Bacteria	WWE1	[Cloacamonae]	[Cloacamonales]	[Cloacamonaceae]	Candidatus Cloacamonas	Unclassified	2	0.0085
Bacteria	Verrucomicrobia	Verruco-5	WCHB1-41	WCHB1-25	Unclassified	Unclassified	2	0.0085
Bacteria	Verrucomicrobia	[Spartobacteria]	[Chthoniobacterales]	[Chthoniobacteraceae]	DA101	Unclassified	2	0.0085
Bacteria	TM7	TM7-3	CW040	F16	Unclassified	Unclassified	2	0.0085
Bacteria	Synergistetes	Synergistia	Synergistales	Dethiosulfovibrionaceae	PD-UASB-13	Unclassified	2	0.0085
Bacteria	Proteobacteria	Gammaproteobacteria	Pseudomonadales	Moraxellaceae	Unclassified	Unclassified	2	0.0085
Bacteria	Proteobacteria	Gammaproteobacteria	Pseudomonadales	Moraxellaceae	Acinetobacter	johnsonii	2	0.0085
Bacteria	Proteobacteria	Gammaproteobacteria	Enterobacteriales	Enterobacteriaceae	Providencia	Unclassified	2	0.0085
Bacteria	Proteobacteria	Gammaproteobacteria	Chromatiales	Chromatiaceae	Unclassified	Unclassified	2	0.0085
Bacteria	Proteobacteria	Gammaproteobacteria	Alteromonadales	Unclassified	Unclassified	Unclassified	2	0.0085
Bacteria	Proteobacteria	Gammaproteobacteria	Alteromonadales	125ds10	Unclassified	Unclassified	2	0.0085
Bacteria	Proteobacteria	Epsilonproteobacteria	Campylobacterales	Helicobacteraceae	Sulfurimonas	Unclassified	2	0.0085
Bacteria	Proteobacteria	Deltaproteobacteria	Syntrophobacterales	Syntrophorhabdaceae	Unclassified	Unclassified	2	0.0085
Bacteria	Proteobacteria	Deltaproteobacteria	MBNT15	Unclassified	Unclassified	Unclassified	2	0.0085
Bacteria	Proteobacteria	Deltaproteobacteria	FAC87	Unclassified	Unclassified	Unclassified	2	0.0085
Bacteria	Proteobacteria	Deltaproteobacteria	Desulfuromonadales	Geobacteraceae	Geobacter	Unclassified	2	0.0085
Bacteria	Proteobacteria	Deltaproteobacteria	Desulfobacterales	Desulfobulbaceae	Unclassified	Unclassified	2	0.0085
Bacteria	Proteobacteria	Betaproteobacteria	Burkholderiales	Comamonadaceae	Limnohabitans	Unclassified	2	0.0085
Bacteria	Proteobacteria	Betaproteobacteria	Burkholderiales	Comamonadaceae	Alicycliphilus	Unclassified	2	0.0085
Bacteria	Proteobacteria	Alphaproteobacteria	Rhodospirillales	Rhodospirillaceae	Phaeospirillum	Unclassified	2	0.0085
Bacteria	Proteobacteria	Alphaproteobacteria	Rhizobiales	Xanthobacteraceae	Azorhizobium	Unclassified	2	0.0085
Bacteria	Proteobacteria	Alphaproteobacteria	Rhizobiales	Phyllobacteriaceae	Aminobacter	Unclassified	2	0.0085
Bacteria	Proteobacteria	Alphaproteobacteria	Kiloniellales	Kiloniellaceae	Thalassospira	xiamenensis	2	0.0085
Bacteria	Proteobacteria	Alphaproteobacteria	Caulobacterales	Caulobacteraceae	Phenylobacterium	Unclassified	2	0.0085
Bacteria	Planctomycetes	Phycisphaerae	Pla1	Unclassified	Unclassified	Unclassified	2	0.0085
Bacteria	Planctomycetes	Phycisphaerae	AKAU3564	Unclassified	Unclassified	Unclassified	2	0.0085
Bacteria	Lentisphaerae	[Lentisphaeria]	Z20	R4-45B	Unclassified	Unclassified	2	0.0085
Bacteria	Firmicutes	Clostridia	Unclassified	Unclassified	Unclassified	Unclassified	2	0.0085
Bacteria	Firmicutes	Clostridia	Clostridiales	Ruminococcaceae	Ruminococcus	Unclassified	2	0.0085
Bacteria	Firmicutes	Clostridia	Clostridiales	Eubacteriaceae	Acetobacterium	Unclassified	2	0.0085
Bacteria	Firmicutes	Bacilli	Lactobacillales	Lactobacillaceae	Lactobacillus	Unclassified	2	0.0085
Bacteria	Firmicutes	Bacilli	Lactobacillales	Carnobacteriaceae	Trichococcus	Unclassified	2	0.0085
Bacteria	Elusimicrobia	Endomicrobia	Unclassified	Unclassified	Unclassified	Unclassified	2	0.0085
Bacteria	Deferribacteres	Deferribacteres	Deferribacterales	Deferribacteraceae	Geovibrio	Unclassified	2	0.0085
Bacteria	Unclassified	Unclassified	Unclassified	Unclassified	Unclassified	Unclassified	2	0.0085
Bacteria	Actinobacteria	Actinobacteria	Actinomycetales	Micrococcaceae	Kocuria	rhizophila	2	0.0085
Bacteria	Actinobacteria	Actinobacteria	Actinomycetales	Unclassified	Unclassified	Unclassified	2	0.0085
Bacteria	Actinobacteria	Actinobacteria	Actinomycetales	Corynebacteriaceae	Corynebacterium	Unclassified	2	0.0085
Archaea	Euryarchaeota	Thermoplasmata	E2	Marine group II	Unclassified	Unclassified	2	0.0085
Archaea	Euryarchaeota	Methanomicrobia	Methanomicrobiales	Methanoregulaceae	Methanolinea	Unclassified	2	0.0085
Bacteria	WWE1	[Cloacamonae]	[Cloacamonales]	[Cloacamonaceae]	W22	Unclassified	1	0.0042
Bacteria	Verrucomicrobia	[Spartobacteria]	[Chthoniobacterales]	[Chthoniobacteraceae]	heteroC45_4W	Unclassified	1	0.0042
Bacteria	TM7	TM7-3	EW055	Unclassified	Unclassified	Unclassified	1	0.0042
Bacteria	Proteobacteria	TA18	CV90	Unclassified	Unclassified	Unclassified	1	0.0042
Bacteria	Proteobacteria	Gammaproteobacteria	Pseudomonadales	Pseudomonadaceae	Unclassified	Unclassified	1	0.0042
Bacteria	Proteobacteria	Gammaproteobacteria	Oceanospirillales	Oleiphilaceae	Unclassified	Unclassified	1	0.0042
Bacteria	Proteobacteria	Gammaproteobacteria	Oceanospirillales	Halomonadaceae	Candidatus Portiera	Unclassified	1	0.0042
Bacteria	Proteobacteria	Gammaproteobacteria	Oceanospirillales	Alcanivoracaceae	Alcanivorax	Unclassified	1	0.0042
Bacteria	Proteobacteria	Gammaproteobacteria	Unclassified	Unclassified	Unclassified	Unclassified	1	0.0042
Bacteria	Proteobacteria	Gammaproteobacteria	Alteromonadales	Shewanellaceae	Shewanella	Unclassified	1	0.0042
Bacteria	Proteobacteria	Gammaproteobacteria	Alteromonadales	OM60	Unclassified	Unclassified	1	0.0042
Bacteria	Proteobacteria	Gammaproteobacteria	Alteromonadales	HTCC2188	HTCC	Unclassified	1	0.0042
Bacteria	Proteobacteria	Gammaproteobacteria	Aeromonadales	Aeromonadaceae	Tolumonas	Unclassified	1	0.0042
Bacteria	Proteobacteria	Deltaproteobacteria	Myxococcales	Myxococcaceae	Unclassified	Unclassified	1	0.0042
Bacteria	Proteobacteria	Deltaproteobacteria	GW-28	Unclassified	Unclassified	Unclassified	1	0.0042
Bacteria	Proteobacteria	Deltaproteobacteria	Desulfobacterales	Desulfobacteraceae	Desulfococcus	biacutus	1	0.0042
Bacteria	Proteobacteria	Deltaproteobacteria	Desulfobacterales	Desulfobacteraceae	Desulfococcus	Unclassified	1	0.0042
Bacteria	Proteobacteria	Deltaproteobacteria	Bdellovibrionales	Bdellovibrionaceae	Bdellovibrio	bacteriovorus	1	0.0042
Bacteria	Proteobacteria	Deltaproteobacteria	Bdellovibrionales	Bacteriovoracaceae	Unclassified	Unclassified	1	0.0042
Bacteria	Proteobacteria	Betaproteobacteria	Rhodocyclales	Rhodocyclaceae	Methyloversatilis	Unclassified	1	0.0042
Bacteria	Proteobacteria	Betaproteobacteria	Neisseriales	Neisseriaceae	Chitinimonas	taiwanensis	1	0.0042
Bacteria	Proteobacteria	Betaproteobacteria	MND1	Unclassified	Unclassified	Unclassified	1	0.0042
Bacteria	Proteobacteria	Betaproteobacteria	Burkholderiales	Comamonadaceae	Hydrogenophaga	palleronii	1	0.0042
Bacteria	Proteobacteria	Alphaproteobacteria	Sphingomonadales	Sphingomonadaceae	Sphingomonas	wittichii	1	0.0042
Bacteria	Proteobacteria	Alphaproteobacteria	Sphingomonadales	Sphingomonadaceae	Novosphingobium	Unclassified	1	0.0042
Bacteria	Proteobacteria	Alphaproteobacteria	Sphingomonadales	Unclassified	Unclassified	Unclassified	1	0.0042
Bacteria	Proteobacteria	Alphaproteobacteria	Rickettsiales	Rickettsiaceae	Unclassified	Unclassified	1	0.0042
Bacteria	Proteobacteria	Alphaproteobacteria	Rhodobacterales	Rhodobacteraceae	Albidovulum	inexpectatum	1	0.0042
Bacteria	Proteobacteria	Alphaproteobacteria	Rhizobiales	Rhodobiaceae	Unclassified	Unclassified	1	0.0042
Bacteria	Proteobacteria	Alphaproteobacteria	Rhizobiales	Rhizobiaceae	Shinella	Unclassified	1	0.0042
Bacteria	Proteobacteria	Alphaproteobacteria	Rhizobiales	Rhizobiaceae	Agrobacterium	Unclassified	1	0.0042
Bacteria	Proteobacteria	Alphaproteobacteria	Rhizobiales	Hyphomicrobiaceae	Pedomicrobium	Unclassified	1	0.0042
Bacteria	Planctomycetes	Planctomycetia	Gemmatales	Isosphaeraceae	Unclassified	Unclassified	1	0.0042
Bacteria	Planctomycetes	Planctomycetia	B97	Unclassified	Unclassified	Unclassified	1	0.0042
Bacteria	Nitrospirae	Nitrospira	Nitrospirales	[Thermodesulfovibrionaceae]	LCP-6	Unclassified	1	0.0042
Bacteria	Nitrospirae	Nitrospira	Nitrospirales	0319-6A21	Unclassified	Unclassified	1	0.0042
Bacteria	Gemmatimonadetes	Gemm-1	Unclassified	Unclassified	Unclassified	Unclassified	1	0.0042
Bacteria	Firmicutes	Clostridia	Clostridiales	Ruminococcaceae	Oscillospira	Unclassified	1	0.0042
Bacteria	Firmicutes	Clostridia	Clostridiales	Ruminococcaceae	Faecalibacterium	prausnitzii	1	0.0042
Bacteria	Firmicutes	Clostridia	Clostridiales	Peptococcaceae	Unclassified	Unclassified	1	0.0042
Bacteria	Firmicutes	Clostridia	Clostridiales	Lachnospiraceae	Coprococcus	Unclassified	1	0.0042
Bacteria	Firmicutes	Clostridia	Clostridiales	Eubacteriaceae	Unclassified	Unclassified	1	0.0042
Bacteria	Firmicutes	Clostridia	Clostridiales	Clostridiaceae	Sarcina	Unclassified	1	0.0042
Bacteria	Firmicutes	Bacilli	Bacillales	Unclassified	Unclassified	Unclassified	1	0.0042
Bacteria	Chloroflexi	Gitt-GS-136	Unclassified	Unclassified	Unclassified	Unclassified	1	0.0042
Bacteria	Chloroflexi	Anaerolineae	DRC31	Unclassified	Unclassified	Unclassified	1	0.0042
Bacteria	Chloroflexi	Anaerolineae	Anaerolineales	Anaerolinaceae	T78	Unclassified	1	0.0042
Bacteria	Chloroflexi	Anaerolineae	Anaerolineales	Anaerolinaceae	Longilinea	Unclassified	1	0.0042
Bacteria	Chloroflexi	Anaerolineae	Anaerolineales	Anaerolinaceae	Anaerolinea	Unclassified	1	0.0042
Bacteria	Bacteroidetes	Flavobacteriia	Flavobacteriales	[Weeksellaceae]	Cloacibacterium	Unclassified	1	0.0042
Bacteria	Bacteroidetes	Flavobacteriia	Flavobacteriales	[Weeksellaceae]	Chryseobacterium	Unclassified	1	0.0042
Bacteria	Bacteroidetes	Cytophagia	Cytophagales	Cytophagaceae	Runella	Unclassified	1	0.0042
Bacteria	Bacteroidetes	Bacteroidia	Bacteroidales	Bacteroidaceae	Bacteroides	fragilis	1	0.0042
Bacteria	Armatimonadetes	Chthonomonadetes	Chthonomonadales	Chthonomonadaceae	Unclassified	Unclassified	1	0.0042
Bacteria	Actinobacteria	Thermoleophilia	Gaiellales	Gaiellaceae	Unclassified	Unclassified	1	0.0042
Bacteria	Actinobacteria	Thermoleophilia	Unclassified	Unclassified	Unclassified	Unclassified	1	0.0042
Bacteria	Actinobacteria	Actinobacteria	Bifidobacteriales	Bifidobacteriaceae	Bifidobacterium	adolescentis	1	0.0042
Bacteria	Actinobacteria	Actinobacteria	Actinomycetales	Streptosporangiaceae	Nonomuraea	Unclassified	1	0.0042
Bacteria	Actinobacteria	Actinobacteria	Actinomycetales	Streptomycetaceae	Streptomyces	aculeolatus	1	0.0042
Bacteria	Actinobacteria	Actinobacteria	Actinomycetales	Streptomycetaceae	Streptomyces	Unclassified	1	0.0042
Bacteria	Actinobacteria	Actinobacteria	Actinomycetales	Nocardioidaceae	Unclassified	Unclassified	1	0.0042
Bacteria	Actinobacteria	Actinobacteria	Actinomycetales	Micrococcaceae	Unclassified	Unclassified	1	0.0042
Bacteria	Actinobacteria	Actinobacteria	Actinomycetales	Micrococcaceae	Arthrobacter	Unclassified	1	0.0042
Bacteria	Actinobacteria	Actinobacteria	Actinomycetales	Jonesiaceae	Jonesia	Unclassified	1	0.0042
Bacteria	Actinobacteria	Actinobacteria	Actinomycetales	Intrasporangiaceae	Unclassified	Unclassified	1	0.0042
Bacteria	Actinobacteria	Actinobacteria	Actinomycetales	Intrasporangiaceae	Janibacter	Unclassified	1	0.0042
Bacteria	Actinobacteria	Actinobacteria	Actinomycetales	Actinomycetaceae	N09	Unclassified	1	0.0042
Bacteria	Acidobacteria	OS-K	Unclassified	Unclassified	Unclassified	Unclassified	1	0.0042
Bacteria	Acidobacteria	[Chloracidobacteria]	11-24	Unclassified	Unclassified	Unclassified	1	0.0042
Archaea	Euryarchaeota	Methanomicrobia	Methanosarcinales	Methanosarcinaceae	Methanosarcina	Unclassified	1	0.0042
Archaea	Euryarchaeota	Methanomicrobia	Methanosarcinales	Methanosarcinaceae	Methanomethylovorans	Unclassified	1	0.0042
