# Supplementary material for: Unraveling the shift in bacterial communities profile grown in sediments co-contaminated with chlorolignin waste of pulp-paper mill by metagenomics approach
Source: Front Microbiol. 2024 Mar 11;15:1350164. doi: 10.3389/fmicb.2024.1350164 (PMC10961449; doi:10.3389/fmicb.2024.1350164)
Supplement: Supplementary file 5 [file Table_5.xlsx]

## Sheet: Phylum
Kingdom	Phylum	Absolute Count	Percent
Bacteria	Proteobacteria	14516	56.3487
Bacteria	Bacteroidetes	3150	12.2278
Bacteria	Firmicutes	1418	5.5044
Bacteria	OD1	1241	4.8174
Bacteria	Planctomycetes	1203	4.6698
Bacteria	Actinobacteria	824	3.1986
Bacteria	Acidobacteria	812	3.1521
Bacteria	Chloroflexi	712	2.7639
Bacteria	Verrucomicrobia	667	2.5892
Bacteria	Chlorobi	454	1.7624
Bacteria	Spirochaetes	227	0.8812
Bacteria	TM7	81	0.3144
Archaea	Euryarchaeota	72	0.2795
Bacteria	WPS-2	68	0.264
Bacteria	Synergistetes	50	0.1941
Bacteria	NKB19	47	0.1824
Bacteria	Armatimonadetes	33	0.1281
Bacteria	Fusobacteria	24	0.0932
Bacteria	GN04	21	0.0815
Bacteria	Tenericutes	20	0.0776
Bacteria	Lentisphaerae	20	0.0776
Bacteria	SR1	19	0.0738
Bacteria	WS3	16	0.0621
Bacteria	Chlamydiae	12	0.0466
Bacteria	Gemmatimonadetes	10	0.0388
Bacteria	TM6	9	0.0349
Bacteria	OP11	9	0.0349
Bacteria	GN02	8	0.0311
Bacteria	WS6	5	0.0194
Bacteria	Elusimicrobia	4	0.0155
Bacteria	Nitrospirae	3	0.0116
Bacteria	WS4	2	0.0078
Bacteria	BRC1	2	0.0078
Bacteria	WWE1	1	0.0039
Bacteria	FCPU426	1	0.0039

## Sheet: Class
Kingdom	Phylum	Class	Absolute Count	Percent
Bacteria	Proteobacteria	Alphaproteobacteria	6052	23.4929
Bacteria	Proteobacteria	Betaproteobacteria	3157	12.255
Bacteria	Proteobacteria	Gammaproteobacteria	2039	7.9151
Bacteria	Proteobacteria	Deltaproteobacteria	1871	7.2629
Bacteria	Proteobacteria	Epsilonproteobacteria	1388	5.388
Bacteria	Firmicutes	Clostridia	1301	5.0503
Bacteria	OD1	ZB2	1173	4.5534
Bacteria	Bacteroidetes	Bacteroidia	1089	4.2273
Bacteria	Bacteroidetes	[Saprospirae]	945	3.6683
Bacteria	Planctomycetes	Planctomycetia	808	3.1365
Bacteria	Actinobacteria	Acidimicrobiia	695	2.6979
Bacteria	Chloroflexi	Anaerolineae	619	2.4029
Bacteria	Bacteroidetes	Flavobacteriia	579	2.2476
Bacteria	Acidobacteria	[Chloracidobacteria]	497	1.9293
Bacteria	Chlorobi	Ignavibacteria	368	1.4285
Bacteria	Acidobacteria	Solibacteres	257	0.9976
Bacteria	Bacteroidetes	Cytophagia	242	0.9394
Bacteria	Bacteroidetes	Sphingobacteriia	216	0.8385
Bacteria	Verrucomicrobia	[Pedosphaerae]	199	0.7725
Bacteria	Planctomycetes	OM190	199	0.7725
Bacteria	Planctomycetes	Phycisphaerae	178	0.691
Bacteria	Verrucomicrobia	Verrucomicrobiae	168	0.6521
Bacteria	Verrucomicrobia	Opitutae	151	0.5862
Bacteria	Verrucomicrobia	Verruco-5	146	0.5667
Bacteria	Spirochaetes	Spirochaetes	144	0.559
Bacteria	Actinobacteria	Actinobacteria	105	0.4076
Bacteria	Firmicutes	Bacilli	97	0.3765
Bacteria	Spirochaetes	MVP-15	78	0.3028
Bacteria	WPS-2	Unclassified	68	0.264
Bacteria	Acidobacteria	Acidobacteria-6	56	0.2174
Bacteria	Synergistetes	Synergistia	50	0.1941
Bacteria	Chlorobi	SJA-28	46	0.1786
Bacteria	Bacteroidetes	[Rhodothermi]	44	0.1708
Archaea	Euryarchaeota	Thermoplasmata	43	0.1669
Bacteria	TM7	TM7-1	41	0.1592
Bacteria	TM7	TM7-3	40	0.1553
Bacteria	Chlorobi	OPB56	35	0.1359
Bacteria	Bacteroidetes	VC2_1_Bac22	35	0.1359
Bacteria	OD1	ABY1	34	0.132
Bacteria	NKB19	Unclassified	34	0.132
Bacteria	Armatimonadetes	[Fimbriimonadia]	33	0.1281
Bacteria	Chloroflexi	TK17	29	0.1126
Bacteria	Chloroflexi	Ellin6529	29	0.1126
Bacteria	Fusobacteria	Fusobacteriia	24	0.0932
Bacteria	Actinobacteria	Thermoleophilia	24	0.0932
Bacteria	OD1	SM2F11	23	0.0893
Archaea	Euryarchaeota	Methanomicrobia	22	0.0854
Bacteria	GN04	GN15	21	0.0815
Bacteria	Tenericutes	Mollicutes	20	0.0776
Bacteria	Lentisphaerae	[Lentisphaeria]	20	0.0776
Bacteria	Firmicutes	Erysipelotrichi	20	0.0776
Bacteria	SR1	Unclassified	19	0.0738
Bacteria	Chloroflexi	S085	17	0.066
Bacteria	WS3	PRR-12	16	0.0621
Bacteria	NKB19	TSBW08	13	0.0505
Bacteria	Chloroflexi	TK10	13	0.0505
Bacteria	Chlamydiae	Chlamydiia	12	0.0466
Bacteria	OD1	Unclassified	11	0.0427
Bacteria	Planctomycetes	BD7-11	10	0.0388
Bacteria	TM6	SJA-4	9	0.0349
Bacteria	Proteobacteria	TA18	9	0.0349
Bacteria	OP11	WCHB1-64	9	0.0349
Bacteria	Planctomycetes	Unclassified	8	0.0311
Archaea	Euryarchaeota	Methanobacteria	7	0.0272
Bacteria	Spirochaetes	[Leptospirae]	5	0.0194
Bacteria	Chlorobi	BSV26	5	0.0194
Bacteria	GN02	3BR-5F	4	0.0155
Bacteria	Gemmatimonadetes	Gemmatimonadetes	4	0.0155
Bacteria	Gemmatimonadetes	Gemm-1	4	0.0155
Bacteria	WS6	SC72	3	0.0116
Bacteria	Verrucomicrobia	[Spartobacteria]	3	0.0116
Bacteria	Nitrospirae	Nitrospira	3	0.0116
Bacteria	GN02	GN07	3	0.0116
Bacteria	Chloroflexi	Thermomicrobia	3	0.0116
Bacteria	WS6	B142	2	0.0078
Bacteria	WS4	Unclassified	2	0.0078
Bacteria	Gemmatimonadetes	JL-ETNP-Z39	2	0.0078
Bacteria	Elusimicrobia	Endomicrobia	2	0.0078
Bacteria	Elusimicrobia	Elusimicrobia	2	0.0078
Bacteria	Chloroflexi	Dehalococcoidetes	2	0.0078
Bacteria	BRC1	PRR-11	2	0.0078
Bacteria	Acidobacteria	iii1-8	2	0.0078
Bacteria	WWE1	[Cloacamonae]	1	0.0039
Bacteria	GN02	BD1-5	1	0.0039
Bacteria	FCPU426	Unclassified	1	0.0039

## Sheet: Order
Kingdom	Phylum	Class	Order	Absolute Count	Percent
Bacteria	Proteobacteria	Alphaproteobacteria	Rhodobacterales	2786	10.8148
Bacteria	Proteobacteria	Alphaproteobacteria	Rhizobiales	1955	7.589
Bacteria	Proteobacteria	Epsilonproteobacteria	Campylobacterales	1388	5.388
Bacteria	Firmicutes	Clostridia	Clostridiales	1300	5.0464
Bacteria	OD1	ZB2	Unclassified	1173	4.5534
Bacteria	Proteobacteria	Betaproteobacteria	Hydrogenophilales	1168	4.534
Bacteria	Bacteroidetes	Bacteroidia	Bacteroidales	1089	4.2273
Bacteria	Proteobacteria	Betaproteobacteria	Burkholderiales	1051	4.0798
Bacteria	Bacteroidetes	[Saprospirae]	[Saprospirales]	945	3.6683
Bacteria	Proteobacteria	Gammaproteobacteria	HOC36	938	3.6412
Bacteria	Actinobacteria	Acidimicrobiia	Acidimicrobiales	695	2.6979
Bacteria	Bacteroidetes	Flavobacteriia	Flavobacteriales	579	2.2476
Bacteria	Proteobacteria	Deltaproteobacteria	Myxococcales	574	2.2282
Bacteria	Chloroflexi	Anaerolineae	Caldilineales	519	2.0147
Bacteria	Proteobacteria	Gammaproteobacteria	Xanthomonadales	510	1.9797
Bacteria	Proteobacteria	Alphaproteobacteria	Rhodospirillales	502	1.9487
Bacteria	Proteobacteria	Deltaproteobacteria	Desulfobacterales	477	1.8516
Bacteria	Acidobacteria	[Chloracidobacteria]	RB41	465	1.8051
Bacteria	Proteobacteria	Deltaproteobacteria	Desulfovibrionales	403	1.5644
Bacteria	Planctomycetes	Planctomycetia	Planctomycetales	402	1.5605
Bacteria	Chlorobi	Ignavibacteria	Ignavibacteriales	368	1.4285
Bacteria	Proteobacteria	Alphaproteobacteria	Sphingomonadales	329	1.2771
Bacteria	Planctomycetes	Planctomycetia	Pirellulales	316	1.2267
Bacteria	Proteobacteria	Alphaproteobacteria	BD7-3	296	1.149
Bacteria	Proteobacteria	Betaproteobacteria	Rhodocyclales	290	1.1257
Bacteria	Proteobacteria	Deltaproteobacteria	Bdellovibrionales	276	1.0714
Bacteria	Acidobacteria	Solibacteres	Solibacterales	257	0.9976
Bacteria	Bacteroidetes	Cytophagia	Cytophagales	242	0.9394
Bacteria	Proteobacteria	Gammaproteobacteria	Pseudomonadales	239	0.9278
Bacteria	Bacteroidetes	Sphingobacteriia	Sphingobacteriales	216	0.8385
Bacteria	Proteobacteria	Betaproteobacteria	Unclassified	201	0.7802
Bacteria	Verrucomicrobia	[Pedosphaerae]	[Pedosphaerales]	199	0.7725
Bacteria	Planctomycetes	OM190	CL500-15	199	0.7725
Bacteria	Verrucomicrobia	Verrucomicrobiae	Verrucomicrobiales	168	0.6521
Bacteria	Planctomycetes	Phycisphaerae	Phycisphaerales	168	0.6521
Bacteria	Proteobacteria	Betaproteobacteria	ASSO-13	164	0.6366
Bacteria	Proteobacteria	Betaproteobacteria	Thiobacterales	150	0.5823
Bacteria	Spirochaetes	Spirochaetes	Spirochaetales	143	0.5551
Bacteria	Proteobacteria	Gammaproteobacteria	Thiotrichales	126	0.4891
Bacteria	Verrucomicrobia	Verruco-5	MSBL3	116	0.4503
Bacteria	Proteobacteria	Betaproteobacteria	Ellin6067	116	0.4503
Bacteria	Verrucomicrobia	Opitutae	Unclassified	111	0.4309
Bacteria	Actinobacteria	Actinobacteria	Actinomycetales	104	0.4037
Bacteria	Proteobacteria	Gammaproteobacteria	Aeromonadales	102	0.3959
Bacteria	Planctomycetes	Planctomycetia	Gemmatales	89	0.3455
Bacteria	Proteobacteria	Deltaproteobacteria	NB1-j	87	0.3377
Bacteria	Firmicutes	Bacilli	Bacillales	80	0.3105
Bacteria	Spirochaetes	MVP-15	PL-11B10	78	0.3028
Bacteria	Chloroflexi	Anaerolineae	SBR1031	73	0.2834
Bacteria	WPS-2	Unclassified	Unclassified	68	0.264
Bacteria	Proteobacteria	Alphaproteobacteria	Unclassified	58	0.2251
Bacteria	Proteobacteria	Alphaproteobacteria	Caulobacterales	57	0.2213
Bacteria	Acidobacteria	Acidobacteria-6	iii1-15	55	0.2135
Bacteria	Synergistetes	Synergistia	Synergistales	50	0.1941
Bacteria	Chlorobi	SJA-28	Unclassified	46	0.1786
Bacteria	Bacteroidetes	[Rhodothermi]	[Rhodothermales]	44	0.1708
Archaea	Euryarchaeota	Thermoplasmata	E2	43	0.1669
Bacteria	Proteobacteria	Gammaproteobacteria	Alteromonadales	42	0.163
Bacteria	TM7	TM7-1	Unclassified	41	0.1592
Bacteria	Proteobacteria	Gammaproteobacteria	Chromatiales	39	0.1514
Bacteria	Verrucomicrobia	Opitutae	Opitutales	38	0.1475
Bacteria	Proteobacteria	Alphaproteobacteria	Ellin329	37	0.1436
Bacteria	Chlorobi	OPB56	Unclassified	35	0.1359
Bacteria	Bacteroidetes	VC2_1_Bac22	Unclassified	35	0.1359
Bacteria	Proteobacteria	Gammaproteobacteria	Enterobacteriales	34	0.132
Bacteria	OD1	ABY1	Unclassified	34	0.132
Bacteria	NKB19	Unclassified	Unclassified	34	0.132
Bacteria	Armatimonadetes	[Fimbriimonadia]	[Fimbriimonadales]	33	0.1281
Bacteria	Proteobacteria	Deltaproteobacteria	Syntrophobacterales	32	0.1242
Bacteria	Acidobacteria	[Chloracidobacteria]	PK29	32	0.1242
Bacteria	TM7	TM7-3	Unclassified	29	0.1126
Bacteria	Chloroflexi	TK17	mle1-48	29	0.1126
Bacteria	Chloroflexi	Ellin6529	Unclassified	29	0.1126
Bacteria	Verrucomicrobia	Verruco-5	WCHB1-41	28	0.1087
Bacteria	Proteobacteria	Alphaproteobacteria	Rickettsiales	24	0.0932
Bacteria	Fusobacteria	Fusobacteriia	Fusobacteriales	24	0.0932
Bacteria	OD1	SM2F11	Unclassified	23	0.0893
Bacteria	GN04	GN15	Unclassified	21	0.0815
Bacteria	Firmicutes	Erysipelotrichi	Erysipelotrichales	20	0.0776
Bacteria	SR1	Unclassified	Unclassified	19	0.0738
Bacteria	Tenericutes	Mollicutes	Acholeplasmatales	17	0.066
Bacteria	Firmicutes	Bacilli	Lactobacillales	17	0.066
Bacteria	Chloroflexi	S085	Unclassified	17	0.066
Bacteria	Actinobacteria	Thermoleophilia	Gaiellales	17	0.066
Archaea	Euryarchaeota	Methanomicrobia	Methanomicrobiales	17	0.066
Bacteria	WS3	PRR-12	Sediment-1	15	0.0582
Bacteria	Proteobacteria	Betaproteobacteria	Nitrosomonadales	15	0.0582
Bacteria	Proteobacteria	Deltaproteobacteria	Unclassified	13	0.0505
Bacteria	NKB19	TSBW08	Unclassified	13	0.0505
Bacteria	Lentisphaerae	[Lentisphaeria]	Victivallales	13	0.0505
Bacteria	Chloroflexi	TK10	AKYG885	12	0.0466
Bacteria	Chloroflexi	Anaerolineae	envOPS12	12	0.0466
Bacteria	Chlamydiae	Chlamydiia	Chlamydiales	12	0.0466
Bacteria	OD1	Unclassified	Unclassified	11	0.0427
Bacteria	Planctomycetes	BD7-11	Unclassified	10	0.0388
Bacteria	TM6	SJA-4	Unclassified	9	0.0349
Bacteria	Proteobacteria	TA18	PHOS-HD29	8	0.0311
Bacteria	Proteobacteria	Alphaproteobacteria	Kiloniellales	8	0.0311
Bacteria	Planctomycetes	Unclassified	Unclassified	8	0.0311
Bacteria	OP11	WCHB1-64	d153	8	0.0311
Bacteria	Chloroflexi	Anaerolineae	Anaerolineales	8	0.0311
Bacteria	Lentisphaerae	[Lentisphaeria]	Z20	7	0.0272
Archaea	Euryarchaeota	Methanobacteria	Methanobacteriales	7	0.0272
Bacteria	TM7	TM7-3	EW055	6	0.0233
Bacteria	Actinobacteria	Thermoleophilia	Solirubrobacterales	6	0.0233
Bacteria	TM7	TM7-3	Blgi18	5	0.0194
Bacteria	Spirochaetes	[Leptospirae]	[Leptospirales]	5	0.0194
Archaea	Euryarchaeota	Methanomicrobia	Methanosarcinales	5	0.0194
Bacteria	Proteobacteria	Gammaproteobacteria	Legionellales	4	0.0155
Bacteria	Proteobacteria	Deltaproteobacteria	Desulfuromonadales	4	0.0155
Bacteria	Planctomycetes	Phycisphaerae	WD2101	4	0.0155
Bacteria	GN02	3BR-5F	Unclassified	4	0.0155
Bacteria	Gemmatimonadetes	Gemm-1	Unclassified	4	0.0155
Bacteria	WS6	SC72	WCHB1-15	3	0.0116
Bacteria	Verrucomicrobia	[Spartobacteria]	[Chthoniobacterales]	3	0.0116
Bacteria	Tenericutes	Mollicutes	Unclassified	3	0.0116
Bacteria	Nitrospirae	Nitrospira	Nitrospirales	3	0.0116
Bacteria	GN02	GN07	Unclassified	3	0.0116
Bacteria	Chloroflexi	Thermomicrobia	JG30-KF-CM45	3	0.0116
Bacteria	Chloroflexi	Anaerolineae	S0208	3	0.0116
Bacteria	Chlorobi	BSV26	VC38	3	0.0116
Bacteria	WS6	B142	Unclassified	2	0.0078
Bacteria	WS4	Unclassified	Unclassified	2	0.0078
Bacteria	Verrucomicrobia	Verruco-5	R76-B128	2	0.0078
Bacteria	Verrucomicrobia	Opitutae	Puniceicoccales	2	0.0078
Bacteria	Proteobacteria	Gammaproteobacteria	Oceanospirillales	2	0.0078
Bacteria	Proteobacteria	Gammaproteobacteria	34P16	2	0.0078
Bacteria	Proteobacteria	Deltaproteobacteria	[Entotheonellales]	2	0.0078
Bacteria	Proteobacteria	Betaproteobacteria	MND1	2	0.0078
Bacteria	Planctomycetes	Phycisphaerae	S-70	2	0.0078
Bacteria	Planctomycetes	Phycisphaerae	MSBL9	2	0.0078
Bacteria	Planctomycetes	Phycisphaerae	AKAU3564	2	0.0078
Bacteria	Gemmatimonadetes	JL-ETNP-Z39	Unclassified	2	0.0078
Bacteria	Gemmatimonadetes	Gemmatimonadetes	KD8-87	2	0.0078
Bacteria	Gemmatimonadetes	Gemmatimonadetes	Unclassified	2	0.0078
Bacteria	Elusimicrobia	Endomicrobia	Unclassified	2	0.0078
Bacteria	Elusimicrobia	Elusimicrobia	Elusimicrobiales	2	0.0078
Bacteria	Chloroflexi	Dehalococcoidetes	Dehalococcoidales	2	0.0078
Bacteria	Chloroflexi	Anaerolineae	H39	2	0.0078
Bacteria	Chloroflexi	Anaerolineae	GCA004	2	0.0078
Bacteria	Chlorobi	BSV26	PK329	2	0.0078
Bacteria	BRC1	PRR-11	Unclassified	2	0.0078
Bacteria	Acidobacteria	iii1-8	SJA-36	2	0.0078
Bacteria	WWE1	[Cloacamonae]	[Cloacamonales]	1	0.0039
Bacteria	WS3	PRR-12	GN03	1	0.0039
Bacteria	Spirochaetes	Spirochaetes	Sphaerochaetales	1	0.0039
Bacteria	Proteobacteria	TA18	CV90	1	0.0039
Bacteria	Proteobacteria	Gammaproteobacteria	Methylococcales	1	0.0039
Bacteria	Proteobacteria	Deltaproteobacteria	MBNT15	1	0.0039
Bacteria	Proteobacteria	Deltaproteobacteria	GMD14H09	1	0.0039
Bacteria	Proteobacteria	Deltaproteobacteria	FAC87	1	0.0039
Bacteria	Planctomycetes	Planctomycetia	B97	1	0.0039
Bacteria	OP11	WCHB1-64	Unclassified	1	0.0039
Bacteria	GN02	BD1-5	Unclassified	1	0.0039
Bacteria	Firmicutes	Clostridia	SHA-98	1	0.0039
Bacteria	FCPU426	Unclassified	Unclassified	1	0.0039
Bacteria	Chloroflexi	TK10	Unclassified	1	0.0039
Bacteria	Actinobacteria	Thermoleophilia	Unclassified	1	0.0039
Bacteria	Actinobacteria	Actinobacteria	Bifidobacteriales	1	0.0039
Bacteria	Acidobacteria	Acidobacteria-6	CCU21	1	0.0039

## Sheet: Family
Kingdom	Phylum	Class	Order	Family	Absolute Count	Percent
Bacteria	Proteobacteria	Alphaproteobacteria	Rhodobacterales	Rhodobacteraceae	2061	8.0005
Bacteria	Proteobacteria	Alphaproteobacteria	Rhizobiales	Hyphomicrobiaceae	1500	5.8228
Bacteria	OD1	ZB2	Unclassified	Unclassified	1173	4.5534
Bacteria	Proteobacteria	Betaproteobacteria	Hydrogenophilales	Hydrogenophilaceae	1168	4.534
Bacteria	Proteobacteria	Betaproteobacteria	Burkholderiales	Comamonadaceae	1013	3.9323
Bacteria	Proteobacteria	Epsilonproteobacteria	Campylobacterales	Helicobacteraceae	987	3.8314
Bacteria	Proteobacteria	Gammaproteobacteria	HOC36	Unclassified	938	3.6412
Bacteria	Proteobacteria	Alphaproteobacteria	Rhodobacterales	Hyphomonadaceae	725	2.8143
Bacteria	Actinobacteria	Acidimicrobiia	Acidimicrobiales	C111	534	2.0729
Bacteria	Bacteroidetes	[Saprospirae]	[Saprospirales]	Saprospiraceae	526	2.0418
Bacteria	Chloroflexi	Anaerolineae	Caldilineales	Caldilineaceae	519	2.0147
Bacteria	Acidobacteria	[Chloracidobacteria]	RB41	Ellin6075	462	1.7934
Bacteria	Proteobacteria	Deltaproteobacteria	Myxococcales	Unclassified	450	1.7468
Bacteria	Proteobacteria	Deltaproteobacteria	Desulfobacterales	Desulfobacteraceae	431	1.6731
Bacteria	Proteobacteria	Gammaproteobacteria	Xanthomonadales	Sinobacteraceae	423	1.642
Bacteria	Bacteroidetes	[Saprospirae]	[Saprospirales]	Chitinophagaceae	419	1.6265
Bacteria	Bacteroidetes	Bacteroidia	Bacteroidales	Unclassified	411	1.5954
Bacteria	Bacteroidetes	Bacteroidia	Bacteroidales	Porphyromonadaceae	405	1.5721
Bacteria	Planctomycetes	Planctomycetia	Planctomycetales	Planctomycetaceae	402	1.5605
Bacteria	Proteobacteria	Epsilonproteobacteria	Campylobacterales	Campylobacteraceae	401	1.5566
Bacteria	Bacteroidetes	Flavobacteriia	Flavobacteriales	Flavobacteriaceae	391	1.5178
Bacteria	Chlorobi	Ignavibacteria	Ignavibacteriales	Ignavibacteriaceae	368	1.4285
Bacteria	Proteobacteria	Deltaproteobacteria	Desulfovibrionales	Desulfomicrobiaceae	359	1.3936
Bacteria	Proteobacteria	Alphaproteobacteria	Rhodospirillales	Acetobacteraceae	349	1.3548
Bacteria	Firmicutes	Clostridia	Clostridiales	[Tissierellaceae]	346	1.3431
Bacteria	Planctomycetes	Planctomycetia	Pirellulales	Pirellulaceae	316	1.2267
Bacteria	Proteobacteria	Alphaproteobacteria	BD7-3	Unclassified	296	1.149
Bacteria	Proteobacteria	Betaproteobacteria	Rhodocyclales	Rhodocyclaceae	290	1.1257
Bacteria	Proteobacteria	Deltaproteobacteria	Bdellovibrionales	Bdellovibrionaceae	273	1.0597
Bacteria	Bacteroidetes	Sphingobacteriia	Sphingobacteriales	Unclassified	212	0.8229
Bacteria	Proteobacteria	Gammaproteobacteria	Pseudomonadales	Moraxellaceae	206	0.7997
Bacteria	Proteobacteria	Betaproteobacteria	Unclassified	Unclassified	201	0.7802
Bacteria	Planctomycetes	OM190	CL500-15	Unclassified	199	0.7725
Bacteria	Proteobacteria	Alphaproteobacteria	Sphingomonadales	Erythrobacteraceae	192	0.7453
Bacteria	Acidobacteria	Solibacteres	Solibacterales	Unclassified	188	0.7298
Bacteria	Bacteroidetes	Flavobacteriia	Flavobacteriales	Cryomorphaceae	183	0.7104
Bacteria	Bacteroidetes	Cytophagia	Cytophagales	Cyclobacteriaceae	182	0.7065
Bacteria	Firmicutes	Clostridia	Clostridiales	Ruminococcaceae	180	0.6987
Bacteria	Firmicutes	Clostridia	Clostridiales	[Acidaminobacteraceae]	179	0.6948
Bacteria	Firmicutes	Clostridia	Clostridiales	Veillonellaceae	178	0.691
Bacteria	Verrucomicrobia	[Pedosphaerae]	[Pedosphaerales]	auto67_4W	171	0.6638
Bacteria	Verrucomicrobia	Verrucomicrobiae	Verrucomicrobiales	Verrucomicrobiaceae	168	0.6521
Bacteria	Proteobacteria	Betaproteobacteria	ASSO-13	Unclassified	164	0.6366
Bacteria	Planctomycetes	Phycisphaerae	Phycisphaerales	Unclassified	160	0.6211
Bacteria	Proteobacteria	Alphaproteobacteria	Rhizobiales	Unclassified	156	0.6056
Bacteria	Proteobacteria	Alphaproteobacteria	Rhizobiales	Xanthobacteraceae	152	0.59
Bacteria	Proteobacteria	Betaproteobacteria	Thiobacterales	Unclassified	150	0.5823
Bacteria	Spirochaetes	Spirochaetes	Spirochaetales	Spirochaetaceae	143	0.5551
Bacteria	Bacteroidetes	Bacteroidia	Bacteroidales	SB-1	139	0.5396
Bacteria	Proteobacteria	Alphaproteobacteria	Rhodospirillales	Rhodospirillaceae	136	0.5279
Bacteria	Proteobacteria	Alphaproteobacteria	Sphingomonadales	Sphingomonadaceae	135	0.524
Bacteria	Firmicutes	Clostridia	Clostridiales	[Mogibacteriaceae]	135	0.524
Bacteria	Proteobacteria	Gammaproteobacteria	Thiotrichales	Piscirickettsiaceae	124	0.4813
Bacteria	Firmicutes	Clostridia	Clostridiales	Clostridiaceae	123	0.4775
Bacteria	Verrucomicrobia	Verruco-5	MSBL3	Unclassified	116	0.4503
Bacteria	Proteobacteria	Betaproteobacteria	Ellin6067	Unclassified	116	0.4503
Bacteria	Verrucomicrobia	Opitutae	Unclassified	Unclassified	111	0.4309
Bacteria	Proteobacteria	Gammaproteobacteria	Aeromonadales	Aeromonadaceae	102	0.3959
Bacteria	Actinobacteria	Acidimicrobiia	Acidimicrobiales	Unclassified	88	0.3416
Bacteria	Proteobacteria	Gammaproteobacteria	Xanthomonadales	Xanthomonadaceae	87	0.3377
Bacteria	Planctomycetes	Planctomycetia	Gemmatales	Gemmataceae	80	0.3105
Bacteria	Spirochaetes	MVP-15	PL-11B10	Unclassified	78	0.3028
Bacteria	Chloroflexi	Anaerolineae	SBR1031	A4b	73	0.2834
Bacteria	Bacteroidetes	Bacteroidia	Bacteroidales	Bacteroidaceae	71	0.2756
Bacteria	WPS-2	Unclassified	Unclassified	Unclassified	68	0.264
Bacteria	Acidobacteria	Solibacteres	Solibacterales	Solibacteraceae	68	0.264
Bacteria	Proteobacteria	Deltaproteobacteria	NB1-j	Unclassified	62	0.2407
Bacteria	Firmicutes	Bacilli	Bacillales	[Exiguobacteraceae]	60	0.2329
Bacteria	Bacteroidetes	Cytophagia	Cytophagales	Cytophagaceae	59	0.229
Bacteria	Proteobacteria	Alphaproteobacteria	Rhizobiales	Phyllobacteriaceae	58	0.2251
Bacteria	Proteobacteria	Alphaproteobacteria	Unclassified	Unclassified	58	0.2251
Bacteria	Proteobacteria	Alphaproteobacteria	Caulobacterales	Caulobacteraceae	57	0.2213
Bacteria	Firmicutes	Clostridia	Clostridiales	Unclassified	57	0.2213
Bacteria	Proteobacteria	Alphaproteobacteria	Rhizobiales	Methylocystaceae	56	0.2174
Bacteria	Actinobacteria	Actinobacteria	Actinomycetales	Microbacteriaceae	56	0.2174
Bacteria	Actinobacteria	Acidimicrobiia	Acidimicrobiales	Microthrixaceae	47	0.1824
Bacteria	Proteobacteria	Deltaproteobacteria	Desulfobacterales	Desulfobulbaceae	46	0.1786
Bacteria	Chlorobi	SJA-28	Unclassified	Unclassified	46	0.1786
Bacteria	Proteobacteria	Deltaproteobacteria	Desulfovibrionales	Desulfovibrionaceae	44	0.1708
Bacteria	Bacteroidetes	[Rhodothermi]	[Rhodothermales]	Rhodothermaceae	44	0.1708
Archaea	Euryarchaeota	Thermoplasmata	E2	[Methanomassiliicoccaceae]	43	0.1669
Bacteria	TM7	TM7-1	Unclassified	Unclassified	41	0.1592
Bacteria	Verrucomicrobia	Opitutae	Opitutales	Opitutaceae	38	0.1475
Bacteria	Proteobacteria	Alphaproteobacteria	Ellin329	Unclassified	37	0.1436
Bacteria	Proteobacteria	Deltaproteobacteria	Myxococcales	Haliangiaceae	36	0.1397
Bacteria	Chlorobi	OPB56	Unclassified	Unclassified	35	0.1359
Bacteria	Bacteroidetes	VC2_1_Bac22	Unclassified	Unclassified	35	0.1359
Bacteria	Acidobacteria	Acidobacteria-6	iii1-15	RB40	35	0.1359
Bacteria	Proteobacteria	Gammaproteobacteria	Enterobacteriales	Enterobacteriaceae	34	0.132
Bacteria	OD1	ABY1	Unclassified	Unclassified	34	0.132
Bacteria	NKB19	Unclassified	Unclassified	Unclassified	34	0.132
Bacteria	Firmicutes	Clostridia	Clostridiales	Eubacteriaceae	34	0.132
Bacteria	Synergistetes	Synergistia	Synergistales	TTA_B6	33	0.1281
Bacteria	Proteobacteria	Gammaproteobacteria	Pseudomonadales	Pseudomonadaceae	33	0.1281
Bacteria	Armatimonadetes	[Fimbriimonadia]	[Fimbriimonadales]	[Fimbriimonadaceae]	33	0.1281
Bacteria	Acidobacteria	[Chloracidobacteria]	PK29	Unclassified	32	0.1242
Bacteria	Proteobacteria	Gammaproteobacteria	Alteromonadales	Shewanellaceae	31	0.1203
Bacteria	Firmicutes	Clostridia	Clostridiales	Christensenellaceae	31	0.1203
Bacteria	Bacteroidetes	Bacteroidia	Bacteroidales	Rikenellaceae	30	0.1165
Bacteria	TM7	TM7-3	Unclassified	Unclassified	29	0.1126
Bacteria	Proteobacteria	Deltaproteobacteria	Syntrophobacterales	Syntrophobacteraceae	29	0.1126
Bacteria	Proteobacteria	Deltaproteobacteria	Myxococcales	OM27	29	0.1126
Bacteria	Chloroflexi	TK17	mle1-48	Unclassified	29	0.1126
Bacteria	Chloroflexi	Ellin6529	Unclassified	Unclassified	29	0.1126
Bacteria	Verrucomicrobia	Verruco-5	WCHB1-41	RFP12	28	0.1087
Bacteria	Proteobacteria	Alphaproteobacteria	Rhizobiales	Rhizobiaceae	28	0.1087
Bacteria	Actinobacteria	Actinobacteria	Actinomycetales	Mycobacteriaceae	27	0.1048
Bacteria	Proteobacteria	Deltaproteobacteria	Myxococcales	Polyangiaceae	26	0.1009
Bacteria	Verrucomicrobia	[Pedosphaerae]	[Pedosphaerales]	Ellin517	25	0.097
Bacteria	Proteobacteria	Deltaproteobacteria	NB1-j	JTB38	25	0.097
Bacteria	OD1	SM2F11	Unclassified	Unclassified	23	0.0893
Bacteria	GN04	GN15	Unclassified	Unclassified	21	0.0815
Bacteria	Proteobacteria	Alphaproteobacteria	Rickettsiales	Pelagibacteraceae	20	0.0776
Bacteria	Firmicutes	Erysipelotrichi	Erysipelotrichales	Erysipelotrichaceae	20	0.0776
Bacteria	SR1	Unclassified	Unclassified	Unclassified	19	0.0738
Bacteria	Proteobacteria	Gammaproteobacteria	Chromatiales	Chromatiaceae	19	0.0738
Bacteria	Proteobacteria	Betaproteobacteria	Burkholderiales	Alcaligenaceae	19	0.0738
Bacteria	Proteobacteria	Gammaproteobacteria	Chromatiales	Unclassified	18	0.0699
Bacteria	Fusobacteria	Fusobacteriia	Fusobacteriales	Unclassified	18	0.0699
Bacteria	Bacteroidetes	Bacteroidia	Bacteroidales	BA008	18	0.0699
Bacteria	Tenericutes	Mollicutes	Acholeplasmatales	Acholeplasmataceae	17	0.066
Bacteria	Proteobacteria	Alphaproteobacteria	Rhodospirillales	Unclassified	17	0.066
Bacteria	Chloroflexi	S085	Unclassified	Unclassified	17	0.066
Bacteria	Actinobacteria	Acidimicrobiia	Acidimicrobiales	EB1017	17	0.066
Archaea	Euryarchaeota	Methanomicrobia	Methanomicrobiales	Methanocorpusculaceae	17	0.066
Bacteria	Firmicutes	Clostridia	Clostridiales	Lachnospiraceae	16	0.0621
Bacteria	WS3	PRR-12	Sediment-1	PRR-10	15	0.0582
Bacteria	Proteobacteria	Betaproteobacteria	Nitrosomonadales	Nitrosomonadaceae	15	0.0582
Bacteria	Proteobacteria	Deltaproteobacteria	Myxococcales	Nannocystaceae	14	0.0543
Bacteria	Actinobacteria	Thermoleophilia	Gaiellales	Unclassified	14	0.0543
Bacteria	Proteobacteria	Deltaproteobacteria	Unclassified	Unclassified	13	0.0505
Bacteria	NKB19	TSBW08	Unclassified	Unclassified	13	0.0505
Bacteria	Lentisphaerae	[Lentisphaeria]	Victivallales	Victivallaceae	13	0.0505
Bacteria	Firmicutes	Bacilli	Bacillales	Planococcaceae	13	0.0505
Bacteria	Proteobacteria	Deltaproteobacteria	Myxococcales	0319-6G20	12	0.0466
Bacteria	Chloroflexi	TK10	AKYG885	Dolo_23	12	0.0466
Bacteria	Chloroflexi	Anaerolineae	envOPS12	Unclassified	12	0.0466
Bacteria	Chlamydiae	Chlamydiia	Chlamydiales	Criblamydiaceae	12	0.0466
Bacteria	OD1	Unclassified	Unclassified	Unclassified	11	0.0427
Bacteria	Firmicutes	Bacilli	Lactobacillales	Streptococcaceae	11	0.0427
Bacteria	Acidobacteria	Acidobacteria-6	iii1-15	Unclassified	11	0.0427
Bacteria	Synergistetes	Synergistia	Synergistales	Synergistaceae	10	0.0388
Bacteria	Proteobacteria	Betaproteobacteria	Burkholderiales	Unclassified	10	0.0388
Bacteria	Planctomycetes	BD7-11	Unclassified	Unclassified	10	0.0388
Bacteria	Firmicutes	Clostridia	Clostridiales	Peptostreptococcaceae	10	0.0388
Bacteria	Bacteroidetes	Bacteroidia	Bacteroidales	Prevotellaceae	10	0.0388
Bacteria	TM6	SJA-4	Unclassified	Unclassified	9	0.0349
Bacteria	Proteobacteria	Betaproteobacteria	Burkholderiales	Oxalobacteraceae	9	0.0349
Bacteria	Planctomycetes	Planctomycetia	Gemmatales	Isosphaeraceae	9	0.0349
Bacteria	Acidobacteria	Acidobacteria-6	iii1-15	mb2424	9	0.0349
Bacteria	Proteobacteria	TA18	PHOS-HD29	Unclassified	8	0.0311
Bacteria	Proteobacteria	Alphaproteobacteria	Kiloniellales	Unclassified	8	0.0311
Bacteria	Planctomycetes	Phycisphaerae	Phycisphaerales	Phycisphaeraceae	8	0.0311
Bacteria	Planctomycetes	Unclassified	Unclassified	Unclassified	8	0.0311
Bacteria	OP11	WCHB1-64	d153	Unclassified	8	0.0311
Bacteria	Chloroflexi	Anaerolineae	Anaerolineales	Anaerolinaceae	8	0.0311
Bacteria	Synergistetes	Synergistia	Synergistales	Dethiosulfovibrionaceae	7	0.0272
Bacteria	Proteobacteria	Deltaproteobacteria	Myxococcales	Myxococcaceae	7	0.0272
Bacteria	Lentisphaerae	[Lentisphaeria]	Z20	Unclassified	7	0.0272
Bacteria	Actinobacteria	Acidimicrobiia	Acidimicrobiales	OCS155	7	0.0272
Archaea	Euryarchaeota	Methanobacteria	Methanobacteriales	Methanobacteriaceae	7	0.0272
Bacteria	TM7	TM7-3	EW055	Unclassified	6	0.0233
Bacteria	Fusobacteria	Fusobacteriia	Fusobacteriales	Fusobacteriaceae	6	0.0233
Bacteria	Firmicutes	Clostridia	Clostridiales	Gracilibacteraceae	6	0.0233
Bacteria	TM7	TM7-3	Blgi18	Unclassified	5	0.0194
Bacteria	Spirochaetes	[Leptospirae]	[Leptospirales]	Sediment-4	5	0.0194
Bacteria	Proteobacteria	Gammaproteobacteria	Alteromonadales	[Chromatiaceae]	5	0.0194
Bacteria	Bacteroidetes	Flavobacteriia	Flavobacteriales	[Weeksellaceae]	5	0.0194
Bacteria	Actinobacteria	Thermoleophilia	Solirubrobacterales	Unclassified	5	0.0194
Bacteria	Actinobacteria	Actinobacteria	Actinomycetales	Nocardioidaceae	5	0.0194
Bacteria	Planctomycetes	Phycisphaerae	WD2101	Unclassified	4	0.0155
Bacteria	GN02	3BR-5F	Unclassified	Unclassified	4	0.0155
Bacteria	Gemmatimonadetes	Gemm-1	Unclassified	Unclassified	4	0.0155
Bacteria	Firmicutes	Clostridia	Clostridiales	Peptococcaceae	4	0.0155
Bacteria	Bacteroidetes	Sphingobacteriia	Sphingobacteriales	Sphingobacteriaceae	4	0.0155
Bacteria	Bacteroidetes	Bacteroidia	Bacteroidales	Marinilabiaceae	4	0.0155
Bacteria	Actinobacteria	Actinobacteria	Actinomycetales	Micromonosporaceae	4	0.0155
Bacteria	Actinobacteria	Actinobacteria	Actinomycetales	Micrococcaceae	4	0.0155
Bacteria	WS6	SC72	WCHB1-15	Unclassified	3	0.0116
Bacteria	Verrucomicrobia	[Spartobacteria]	[Chthoniobacterales]	[Chthoniobacteraceae]	3	0.0116
Bacteria	Verrucomicrobia	[Pedosphaerae]	[Pedosphaerales]	Unclassified	3	0.0116
Bacteria	Tenericutes	Mollicutes	Unclassified	Unclassified	3	0.0116
Bacteria	Proteobacteria	Gammaproteobacteria	Legionellales	Legionellaceae	3	0.0116
Bacteria	Proteobacteria	Deltaproteobacteria	Syntrophobacterales	Syntrophaceae	3	0.0116
Bacteria	Proteobacteria	Deltaproteobacteria	Bdellovibrionales	Bacteriovoracaceae	3	0.0116
Bacteria	Nitrospirae	Nitrospira	Nitrospirales	Nitrospiraceae	3	0.0116
Bacteria	GN02	GN07	Unclassified	Unclassified	3	0.0116
Bacteria	Firmicutes	Bacilli	Lactobacillales	Carnobacteriaceae	3	0.0116
Bacteria	Firmicutes	Bacilli	Lactobacillales	Aerococcaceae	3	0.0116
Bacteria	Firmicutes	Bacilli	Bacillales	Unclassified	3	0.0116
Bacteria	Chloroflexi	Thermomicrobia	JG30-KF-CM45	Unclassified	3	0.0116
Bacteria	Chloroflexi	Anaerolineae	S0208	Unclassified	3	0.0116
Bacteria	Chlorobi	BSV26	VC38	Unclassified	3	0.0116
Bacteria	Acidobacteria	[Chloracidobacteria]	RB41	Unclassified	3	0.0116
Archaea	Euryarchaeota	Methanomicrobia	Methanosarcinales	Methanosarcinaceae	3	0.0116
Bacteria	WS6	B142	Unclassified	Unclassified	2	0.0078
Bacteria	WS4	Unclassified	Unclassified	Unclassified	2	0.0078
Bacteria	Verrucomicrobia	Verruco-5	R76-B128	Unclassified	2	0.0078
Bacteria	Verrucomicrobia	Opitutae	Puniceicoccales	Puniceicoccaceae	2	0.0078
Bacteria	Proteobacteria	Gammaproteobacteria	Thiotrichales	Thiotrichaceae	2	0.0078
Bacteria	Proteobacteria	Gammaproteobacteria	Chromatiales	Ectothiorhodospiraceae	2	0.0078
Bacteria	Proteobacteria	Gammaproteobacteria	Alteromonadales	OM60	2	0.0078
Bacteria	Proteobacteria	Gammaproteobacteria	Alteromonadales	Alteromonadaceae	2	0.0078
Bacteria	Proteobacteria	Gammaproteobacteria	34P16	Unclassified	2	0.0078
Bacteria	Proteobacteria	Deltaproteobacteria	[Entotheonellales]	[Entotheonellaceae]	2	0.0078
Bacteria	Proteobacteria	Deltaproteobacteria	Desulfuromonadales	Geobacteraceae	2	0.0078
Bacteria	Proteobacteria	Betaproteobacteria	MND1	Unclassified	2	0.0078
Bacteria	Proteobacteria	Alphaproteobacteria	Sphingomonadales	Unclassified	2	0.0078
Bacteria	Proteobacteria	Alphaproteobacteria	Rickettsiales	Rickettsiaceae	2	0.0078
Bacteria	Proteobacteria	Alphaproteobacteria	Rickettsiales	Unclassified	2	0.0078
Bacteria	Proteobacteria	Alphaproteobacteria	Rhizobiales	Bradyrhizobiaceae	2	0.0078
Bacteria	Proteobacteria	Alphaproteobacteria	Rhizobiales	Beijerinckiaceae	2	0.0078
Bacteria	Planctomycetes	Phycisphaerae	S-70	Unclassified	2	0.0078
Bacteria	Planctomycetes	Phycisphaerae	MSBL9	Unclassified	2	0.0078
Bacteria	Planctomycetes	Phycisphaerae	AKAU3564	Unclassified	2	0.0078
Bacteria	Gemmatimonadetes	JL-ETNP-Z39	Unclassified	Unclassified	2	0.0078
Bacteria	Gemmatimonadetes	Gemmatimonadetes	KD8-87	Unclassified	2	0.0078
Bacteria	Gemmatimonadetes	Gemmatimonadetes	Unclassified	Unclassified	2	0.0078
Bacteria	Firmicutes	Bacilli	Bacillales	Bacillaceae	2	0.0078
Bacteria	Elusimicrobia	Endomicrobia	Unclassified	Unclassified	2	0.0078
Bacteria	Elusimicrobia	Elusimicrobia	Elusimicrobiales	Unclassified	2	0.0078
Bacteria	Chloroflexi	Dehalococcoidetes	Dehalococcoidales	Dehalococcoidaceae	2	0.0078
Bacteria	Chloroflexi	Anaerolineae	H39	Unclassified	2	0.0078
Bacteria	Chloroflexi	Anaerolineae	GCA004	Unclassified	2	0.0078
Bacteria	Chlorobi	BSV26	PK329	Unclassified	2	0.0078
Bacteria	BRC1	PRR-11	Unclassified	Unclassified	2	0.0078
Bacteria	Actinobacteria	Thermoleophilia	Gaiellales	AK1AB1_02E	2	0.0078
Bacteria	Actinobacteria	Actinobacteria	Actinomycetales	Jonesiaceae	2	0.0078
Bacteria	Actinobacteria	Actinobacteria	Actinomycetales	Intrasporangiaceae	2	0.0078
Bacteria	Acidobacteria	iii1-8	SJA-36	Unclassified	2	0.0078
Archaea	Euryarchaeota	Methanomicrobia	Methanosarcinales	Methanosaetaceae	2	0.0078
Bacteria	WWE1	[Cloacamonae]	[Cloacamonales]	[Cloacamonaceae]	1	0.0039
Bacteria	WS3	PRR-12	GN03	KSB4	1	0.0039
Bacteria	Spirochaetes	Spirochaetes	Sphaerochaetales	Sphaerochaetaceae	1	0.0039
Bacteria	Proteobacteria	TA18	CV90	Unclassified	1	0.0039
Bacteria	Proteobacteria	Gammaproteobacteria	Oceanospirillales	Halomonadaceae	1	0.0039
Bacteria	Proteobacteria	Gammaproteobacteria	Oceanospirillales	Alcanivoracaceae	1	0.0039
Bacteria	Proteobacteria	Gammaproteobacteria	Methylococcales	Methylococcaceae	1	0.0039
Bacteria	Proteobacteria	Gammaproteobacteria	Legionellales	Unclassified	1	0.0039
Bacteria	Proteobacteria	Gammaproteobacteria	Alteromonadales	HTCC2188	1	0.0039
Bacteria	Proteobacteria	Gammaproteobacteria	Alteromonadales	211ds20	1	0.0039
Bacteria	Proteobacteria	Deltaproteobacteria	MBNT15	Unclassified	1	0.0039
Bacteria	Proteobacteria	Deltaproteobacteria	GMD14H09	Unclassified	1	0.0039
Bacteria	Proteobacteria	Deltaproteobacteria	FAC87	Unclassified	1	0.0039
Bacteria	Proteobacteria	Deltaproteobacteria	Desulfuromonadales	Pelobacteraceae	1	0.0039
Bacteria	Proteobacteria	Deltaproteobacteria	Desulfuromonadales	Desulfuromonadaceae	1	0.0039
Bacteria	Proteobacteria	Alphaproteobacteria	Rhizobiales	Rhodobiaceae	1	0.0039
Bacteria	Planctomycetes	Planctomycetia	B97	Unclassified	1	0.0039
Bacteria	OP11	WCHB1-64	Unclassified	Unclassified	1	0.0039
Bacteria	GN02	BD1-5	Unclassified	Unclassified	1	0.0039
Bacteria	Firmicutes	Clostridia	SHA-98	Unclassified	1	0.0039
Bacteria	Firmicutes	Clostridia	Clostridiales	EtOH8	1	0.0039
Bacteria	Firmicutes	Bacilli	Bacillales	Paenibacillaceae	1	0.0039
Bacteria	Firmicutes	Bacilli	Bacillales	Alicyclobacillaceae	1	0.0039
Bacteria	FCPU426	Unclassified	Unclassified	Unclassified	1	0.0039
Bacteria	Chloroflexi	TK10	Unclassified	Unclassified	1	0.0039
Bacteria	Bacteroidetes	Cytophagia	Cytophagales	Unclassified	1	0.0039
Bacteria	Bacteroidetes	Bacteroidia	Bacteroidales	GZKB119	1	0.0039
Bacteria	Actinobacteria	Thermoleophilia	Solirubrobacterales	Solirubrobacteraceae	1	0.0039
Bacteria	Actinobacteria	Thermoleophilia	Gaiellales	Gaiellaceae	1	0.0039
Bacteria	Actinobacteria	Thermoleophilia	Unclassified	Unclassified	1	0.0039
Bacteria	Actinobacteria	Actinobacteria	Bifidobacteriales	Bifidobacteriaceae	1	0.0039
Bacteria	Actinobacteria	Actinobacteria	Actinomycetales	Tsukamurellaceae	1	0.0039
Bacteria	Actinobacteria	Actinobacteria	Actinomycetales	Streptomycetaceae	1	0.0039
Bacteria	Actinobacteria	Actinobacteria	Actinomycetales	Cellulomonadaceae	1	0.0039
Bacteria	Actinobacteria	Actinobacteria	Actinomycetales	Actinomycetaceae	1	0.0039
Bacteria	Actinobacteria	Acidimicrobiia	Acidimicrobiales	Iamiaceae	1	0.0039
Bacteria	Actinobacteria	Acidimicrobiia	Acidimicrobiales	AKIW874	1	0.0039
Bacteria	Acidobacteria	Solibacteres	Solibacterales	PAUC26f	1	0.0039
Bacteria	Acidobacteria	Acidobacteria-6	CCU21	Unclassified	1	0.0039

## Sheet: Genus
Kingdom	Phylum	Class	Order	Family	Genus	Absolute Count	Percent
Bacteria	OD1	ZB2	Unclassified	Unclassified	Unclassified	1173	4.5534
Bacteria	Proteobacteria	Betaproteobacteria	Hydrogenophilales	Hydrogenophilaceae	Thiobacillus	1168	4.534
Bacteria	Proteobacteria	Betaproteobacteria	Burkholderiales	Comamonadaceae	Unclassified	956	3.711
Bacteria	Proteobacteria	Gammaproteobacteria	HOC36	Unclassified	Unclassified	938	3.6412
Bacteria	Proteobacteria	Alphaproteobacteria	Rhodobacterales	Rhodobacteraceae	Paracoccus	784	3.0434
Bacteria	Proteobacteria	Alphaproteobacteria	Rhodobacterales	Rhodobacteraceae	Unclassified	747	2.8997
Bacteria	Proteobacteria	Alphaproteobacteria	Rhodobacterales	Hyphomonadaceae	Unclassified	709	2.7522
Bacteria	Proteobacteria	Epsilonproteobacteria	Campylobacterales	Helicobacteraceae	Unclassified	660	2.562
Bacteria	Proteobacteria	Alphaproteobacteria	Rhizobiales	Hyphomicrobiaceae	Hyphomicrobium	646	2.5077
Bacteria	Proteobacteria	Alphaproteobacteria	Rhizobiales	Hyphomicrobiaceae	Unclassified	646	2.5077
Bacteria	Actinobacteria	Acidimicrobiia	Acidimicrobiales	C111	Unclassified	534	2.0729
Bacteria	Bacteroidetes	[Saprospirae]	[Saprospirales]	Saprospiraceae	Unclassified	526	2.0418
Bacteria	Acidobacteria	[Chloracidobacteria]	RB41	Ellin6075	Unclassified	462	1.7934
Bacteria	Proteobacteria	Deltaproteobacteria	Myxococcales	Unclassified	Unclassified	450	1.7468
Bacteria	Proteobacteria	Alphaproteobacteria	Rhodobacterales	Rhodobacteraceae	Rhodobacter	441	1.7119
Bacteria	Proteobacteria	Deltaproteobacteria	Desulfobacterales	Desulfobacteraceae	Desulfobacter	423	1.642
Bacteria	Proteobacteria	Gammaproteobacteria	Xanthomonadales	Sinobacteraceae	Unclassified	422	1.6381
Bacteria	Bacteroidetes	[Saprospirae]	[Saprospirales]	Chitinophagaceae	Unclassified	415	1.611
Bacteria	Bacteroidetes	Bacteroidia	Bacteroidales	Unclassified	Unclassified	411	1.5954
Bacteria	Planctomycetes	Planctomycetia	Planctomycetales	Planctomycetaceae	Planctomyces	402	1.5605
Bacteria	Bacteroidetes	Flavobacteriia	Flavobacteriales	Flavobacteriaceae	Flavobacterium	373	1.4479
Bacteria	Chlorobi	Ignavibacteria	Ignavibacteriales	Ignavibacteriaceae	Unclassified	368	1.4285
Bacteria	Bacteroidetes	Bacteroidia	Bacteroidales	Porphyromonadaceae	Paludibacter	367	1.4246
Bacteria	Proteobacteria	Deltaproteobacteria	Desulfovibrionales	Desulfomicrobiaceae	Desulfomicrobium	359	1.3936
Bacteria	Proteobacteria	Epsilonproteobacteria	Campylobacterales	Campylobacteraceae	Arcobacter	353	1.3703
Bacteria	Proteobacteria	Alphaproteobacteria	Rhodospirillales	Acetobacteraceae	Unclassified	349	1.3548
Bacteria	Proteobacteria	Epsilonproteobacteria	Campylobacterales	Helicobacteraceae	Sulfuricurvum	322	1.25
Bacteria	Planctomycetes	Planctomycetia	Pirellulales	Pirellulaceae	Unclassified	298	1.1568
Bacteria	Proteobacteria	Alphaproteobacteria	BD7-3	Unclassified	Unclassified	296	1.149
Bacteria	Proteobacteria	Deltaproteobacteria	Bdellovibrionales	Bdellovibrionaceae	Bdellovibrio	273	1.0597
Bacteria	Firmicutes	Clostridia	Clostridiales	[Tissierellaceae]	Tissierella_Soehngenia	265	1.0287
Bacteria	Chloroflexi	Anaerolineae	Caldilineales	Caldilineaceae	Caldilinea	265	1.0287
Bacteria	Chloroflexi	Anaerolineae	Caldilineales	Caldilineaceae	Unclassified	254	0.986
Bacteria	Bacteroidetes	Sphingobacteriia	Sphingobacteriales	Unclassified	Unclassified	212	0.8229
Bacteria	Proteobacteria	Betaproteobacteria	Unclassified	Unclassified	Unclassified	201	0.7802
Bacteria	Planctomycetes	OM190	CL500-15	Unclassified	Unclassified	199	0.7725
Bacteria	Proteobacteria	Gammaproteobacteria	Pseudomonadales	Moraxellaceae	Acinetobacter	194	0.7531
Bacteria	Acidobacteria	Solibacteres	Solibacterales	Unclassified	Unclassified	188	0.7298
Bacteria	Bacteroidetes	Cytophagia	Cytophagales	Cyclobacteriaceae	Unclassified	182	0.7065
Bacteria	Bacteroidetes	Flavobacteriia	Flavobacteriales	Cryomorphaceae	Unclassified	180	0.6987
Bacteria	Verrucomicrobia	[Pedosphaerae]	[Pedosphaerales]	auto67_4W	Unclassified	171	0.6638
Bacteria	Firmicutes	Clostridia	Clostridiales	Ruminococcaceae	Unclassified	169	0.656
Bacteria	Firmicutes	Clostridia	Clostridiales	Veillonellaceae	Unclassified	167	0.6483
Bacteria	Proteobacteria	Betaproteobacteria	ASSO-13	Unclassified	Unclassified	164	0.6366
Bacteria	Planctomycetes	Phycisphaerae	Phycisphaerales	Unclassified	Unclassified	160	0.6211
Bacteria	Proteobacteria	Alphaproteobacteria	Rhizobiales	Unclassified	Unclassified	156	0.6056
Bacteria	Proteobacteria	Betaproteobacteria	Thiobacterales	Unclassified	Unclassified	150	0.5823
Bacteria	Proteobacteria	Betaproteobacteria	Rhodocyclales	Rhodocyclaceae	Thauera	150	0.5823
Bacteria	Firmicutes	Clostridia	Clostridiales	[Acidaminobacteraceae]	Fusibacter	150	0.5823
Bacteria	Proteobacteria	Alphaproteobacteria	Rhizobiales	Hyphomicrobiaceae	Devosia	147	0.5706
Bacteria	Spirochaetes	Spirochaetes	Spirochaetales	Spirochaetaceae	Treponema	143	0.5551
Bacteria	Bacteroidetes	Bacteroidia	Bacteroidales	SB-1	Unclassified	139	0.5396
Bacteria	Proteobacteria	Alphaproteobacteria	Rhodospirillales	Rhodospirillaceae	Unclassified	135	0.524
Bacteria	Verrucomicrobia	Verrucomicrobiae	Verrucomicrobiales	Verrucomicrobiaceae	Verrucomicrobium	131	0.5085
Bacteria	Proteobacteria	Gammaproteobacteria	Thiotrichales	Piscirickettsiaceae	Unclassified	124	0.4813
Bacteria	Firmicutes	Clostridia	Clostridiales	Clostridiaceae	Clostridium	120	0.4658
Bacteria	Proteobacteria	Alphaproteobacteria	Sphingomonadales	Erythrobacteraceae	Unclassified	119	0.4619
Bacteria	Proteobacteria	Alphaproteobacteria	Rhizobiales	Xanthobacteraceae	Xanthobacter	117	0.4542
Bacteria	Verrucomicrobia	Verruco-5	MSBL3	Unclassified	Unclassified	116	0.4503
Bacteria	Proteobacteria	Betaproteobacteria	Ellin6067	Unclassified	Unclassified	116	0.4503
Bacteria	Verrucomicrobia	Opitutae	Unclassified	Unclassified	Unclassified	111	0.4309
Bacteria	Proteobacteria	Alphaproteobacteria	Sphingomonadales	Sphingomonadaceae	Unclassified	109	0.4231
Bacteria	Actinobacteria	Acidimicrobiia	Acidimicrobiales	Unclassified	Unclassified	88	0.3416
Bacteria	Firmicutes	Clostridia	Clostridiales	[Tissierellaceae]	Sedimentibacter	81	0.3144
Bacteria	Spirochaetes	MVP-15	PL-11B10	Unclassified	Unclassified	78	0.3028
Bacteria	Planctomycetes	Planctomycetia	Gemmatales	Gemmataceae	Gemmata	76	0.295
Bacteria	Firmicutes	Clostridia	Clostridiales	[Mogibacteriaceae]	Unclassified	75	0.2911
Bacteria	Chloroflexi	Anaerolineae	SBR1031	A4b	Unclassified	73	0.2834
Bacteria	Proteobacteria	Alphaproteobacteria	Rhodobacterales	Rhodobacteraceae	Amaricoccus	71	0.2756
Bacteria	Bacteroidetes	Bacteroidia	Bacteroidales	Bacteroidaceae	Bacteroides	71	0.2756
Bacteria	WPS-2	Unclassified	Unclassified	Unclassified	Unclassified	68	0.264
Bacteria	Proteobacteria	Gammaproteobacteria	Xanthomonadales	Xanthomonadaceae	Unclassified	68	0.264
Bacteria	Acidobacteria	Solibacteres	Solibacterales	Solibacteraceae	Unclassified	67	0.2601
Bacteria	Proteobacteria	Gammaproteobacteria	Aeromonadales	Aeromonadaceae	Unclassified	64	0.2484
Bacteria	Proteobacteria	Betaproteobacteria	Rhodocyclales	Rhodocyclaceae	Dechloromonas	64	0.2484
Bacteria	Proteobacteria	Deltaproteobacteria	NB1-j	Unclassified	Unclassified	62	0.2407
Bacteria	Firmicutes	Clostridia	Clostridiales	[Mogibacteriaceae]	Anaerovorax	60	0.2329
Bacteria	Firmicutes	Bacilli	Bacillales	[Exiguobacteraceae]	Exiguobacterium	60	0.2329
Bacteria	Proteobacteria	Alphaproteobacteria	Unclassified	Unclassified	Unclassified	58	0.2251
Bacteria	Proteobacteria	Alphaproteobacteria	Rhizobiales	Hyphomicrobiaceae	Rhodoplanes	57	0.2213
Bacteria	Firmicutes	Clostridia	Clostridiales	Unclassified	Unclassified	57	0.2213
Bacteria	Bacteroidetes	Cytophagia	Cytophagales	Cytophagaceae	Unclassified	57	0.2213
Bacteria	Proteobacteria	Alphaproteobacteria	Sphingomonadales	Erythrobacteraceae	Lutibacterium	53	0.2057
Bacteria	Proteobacteria	Epsilonproteobacteria	Campylobacterales	Campylobacteraceae	Sulfurospirillum	48	0.1863
Bacteria	Actinobacteria	Acidimicrobiia	Acidimicrobiales	Microthrixaceae	Unclassified	47	0.1824
Bacteria	Chlorobi	SJA-28	Unclassified	Unclassified	Unclassified	46	0.1786
Bacteria	Proteobacteria	Deltaproteobacteria	Desulfovibrionales	Desulfovibrionaceae	Desulfovibrio	44	0.1708
Bacteria	Bacteroidetes	[Rhodothermi]	[Rhodothermales]	Rhodothermaceae	Unclassified	44	0.1708
Bacteria	Proteobacteria	Alphaproteobacteria	Rhizobiales	Phyllobacteriaceae	Mesorhizobium	43	0.1669
Bacteria	Proteobacteria	Deltaproteobacteria	Desulfobacterales	Desulfobulbaceae	Desulfobulbus	42	0.163
Archaea	Euryarchaeota	Thermoplasmata	E2	[Methanomassiliicoccaceae]	Unclassified	42	0.163
Bacteria	TM7	TM7-1	Unclassified	Unclassified	Unclassified	41	0.1592
Bacteria	Bacteroidetes	Bacteroidia	Bacteroidales	Porphyromonadaceae	Unclassified	38	0.1475
Bacteria	Proteobacteria	Alphaproteobacteria	Ellin329	Unclassified	Unclassified	37	0.1436
Bacteria	Proteobacteria	Deltaproteobacteria	Myxococcales	Haliangiaceae	Unclassified	36	0.1397
Bacteria	Proteobacteria	Betaproteobacteria	Rhodocyclales	Rhodocyclaceae	Zoogloea	35	0.1359
Bacteria	Chlorobi	OPB56	Unclassified	Unclassified	Unclassified	35	0.1359
Bacteria	Bacteroidetes	VC2_1_Bac22	Unclassified	Unclassified	Unclassified	35	0.1359
Bacteria	Acidobacteria	Acidobacteria-6	iii1-15	RB40	Unclassified	35	0.1359
Bacteria	OD1	ABY1	Unclassified	Unclassified	Unclassified	34	0.132
Bacteria	NKB19	Unclassified	Unclassified	Unclassified	Unclassified	34	0.132
Bacteria	Synergistetes	Synergistia	Synergistales	TTA_B6	E6	33	0.1281
Bacteria	Firmicutes	Clostridia	Clostridiales	Eubacteriaceae	Alkalibacter	33	0.1281
Bacteria	Proteobacteria	Alphaproteobacteria	Rhizobiales	Xanthobacteraceae	Unclassified	32	0.1242
Bacteria	Proteobacteria	Alphaproteobacteria	Rhizobiales	Methylocystaceae	Pleomorphomonas	32	0.1242
Bacteria	Acidobacteria	[Chloracidobacteria]	PK29	Unclassified	Unclassified	32	0.1242
Bacteria	Proteobacteria	Gammaproteobacteria	Pseudomonadales	Pseudomonadaceae	Pseudomonas	31	0.1203
Bacteria	Proteobacteria	Gammaproteobacteria	Alteromonadales	Shewanellaceae	Shewanella	31	0.1203
Bacteria	Proteobacteria	Gammaproteobacteria	Aeromonadales	Aeromonadaceae	Tolumonas	31	0.1203
Bacteria	Firmicutes	Clostridia	Clostridiales	Christensenellaceae	Unclassified	31	0.1203
Bacteria	Proteobacteria	Alphaproteobacteria	Caulobacterales	Caulobacteraceae	Unclassified	30	0.1165
Bacteria	Bacteroidetes	Bacteroidia	Bacteroidales	Rikenellaceae	Blvii28	30	0.1165
Bacteria	TM7	TM7-3	Unclassified	Unclassified	Unclassified	29	0.1126
Bacteria	Proteobacteria	Deltaproteobacteria	Syntrophobacterales	Syntrophobacteraceae	Unclassified	29	0.1126
Bacteria	Proteobacteria	Deltaproteobacteria	Myxococcales	OM27	Unclassified	29	0.1126
Bacteria	Proteobacteria	Betaproteobacteria	Burkholderiales	Comamonadaceae	Hydrogenophaga	29	0.1126
Bacteria	Chloroflexi	TK17	mle1-48	Unclassified	Unclassified	29	0.1126
Bacteria	Chloroflexi	Ellin6529	Unclassified	Unclassified	Unclassified	29	0.1126
Bacteria	Verrucomicrobia	Verruco-5	WCHB1-41	RFP12	Unclassified	28	0.1087
Bacteria	Actinobacteria	Actinobacteria	Actinomycetales	Mycobacteriaceae	Mycobacterium	27	0.1048
Bacteria	Actinobacteria	Actinobacteria	Actinomycetales	Microbacteriaceae	Unclassified	26	0.1009
Bacteria	Verrucomicrobia	Verrucomicrobiae	Verrucomicrobiales	Verrucomicrobiaceae	Unclassified	25	0.097
Bacteria	Verrucomicrobia	[Pedosphaerae]	[Pedosphaerales]	Ellin517	Unclassified	25	0.097
Bacteria	Proteobacteria	Deltaproteobacteria	NB1-j	JTB38	Unclassified	25	0.097
Bacteria	Verrucomicrobia	Opitutae	Opitutales	Opitutaceae	Unclassified	23	0.0893
Bacteria	Proteobacteria	Deltaproteobacteria	Myxococcales	Polyangiaceae	Unclassified	23	0.0893
Bacteria	OD1	SM2F11	Unclassified	Unclassified	Unclassified	23	0.0893
Bacteria	Armatimonadetes	[Fimbriimonadia]	[Fimbriimonadales]	[Fimbriimonadaceae]	Unclassified	23	0.0893
Bacteria	Actinobacteria	Actinobacteria	Actinomycetales	Microbacteriaceae	Salinibacterium	23	0.0893
Bacteria	Proteobacteria	Alphaproteobacteria	Rhizobiales	Methylocystaceae	Unclassified	21	0.0815
Bacteria	Proteobacteria	Alphaproteobacteria	Caulobacterales	Caulobacteraceae	Mycoplana	21	0.0815
Bacteria	GN04	GN15	Unclassified	Unclassified	Unclassified	21	0.0815
Bacteria	Proteobacteria	Alphaproteobacteria	Rickettsiales	Pelagibacteraceae	Unclassified	20	0.0776
Bacteria	Firmicutes	Erysipelotrichi	Erysipelotrichales	Erysipelotrichaceae	PSB-M-3	20	0.0776
Bacteria	SR1	Unclassified	Unclassified	Unclassified	Unclassified	19	0.0738
Bacteria	Proteobacteria	Gammaproteobacteria	Enterobacteriales	Enterobacteriaceae	Unclassified	19	0.0738
Bacteria	Proteobacteria	Gammaproteobacteria	Chromatiales	Chromatiaceae	Allochromatium	19	0.0738
Bacteria	Proteobacteria	Betaproteobacteria	Burkholderiales	Alcaligenaceae	Unclassified	19	0.0738
Bacteria	Proteobacteria	Alphaproteobacteria	Rhizobiales	Rhizobiaceae	Unclassified	19	0.0738
Bacteria	Proteobacteria	Gammaproteobacteria	Chromatiales	Unclassified	Unclassified	18	0.0699
Bacteria	Planctomycetes	Planctomycetia	Pirellulales	Pirellulaceae	Pirellula	18	0.0699
Bacteria	Fusobacteria	Fusobacteriia	Fusobacteriales	Unclassified	Unclassified	18	0.0699
Bacteria	Firmicutes	Clostridia	Clostridiales	[Acidaminobacteraceae]	Acidaminobacter	18	0.0699
Bacteria	Bacteroidetes	Flavobacteriia	Flavobacteriales	Flavobacteriaceae	Unclassified	18	0.0699
Bacteria	Bacteroidetes	Bacteroidia	Bacteroidales	BA008	Unclassified	18	0.0699
Bacteria	Proteobacteria	Alphaproteobacteria	Rhodospirillales	Unclassified	Unclassified	17	0.066
Bacteria	Chloroflexi	S085	Unclassified	Unclassified	Unclassified	17	0.066
Bacteria	Actinobacteria	Acidimicrobiia	Acidimicrobiales	EB1017	Unclassified	17	0.066
Archaea	Euryarchaeota	Methanomicrobia	Methanomicrobiales	Methanocorpusculaceae	Methanocorpusculum	17	0.066
Bacteria	Proteobacteria	Alphaproteobacteria	Sphingomonadales	Sphingomonadaceae	Sphingosinicella	16	0.0621
Bacteria	Proteobacteria	Alphaproteobacteria	Rhodobacterales	Hyphomonadaceae	Hyphomonas	16	0.0621
Bacteria	Firmicutes	Clostridia	Clostridiales	Lachnospiraceae	Unclassified	16	0.0621
Bacteria	WS3	PRR-12	Sediment-1	PRR-10	Unclassified	15	0.0582
Bacteria	Verrucomicrobia	Opitutae	Opitutales	Opitutaceae	Opitutus	15	0.0582
Bacteria	Proteobacteria	Betaproteobacteria	Nitrosomonadales	Nitrosomonadaceae	Unclassified	15	0.0582
Bacteria	Proteobacteria	Deltaproteobacteria	Myxococcales	Nannocystaceae	Nannocystis	14	0.0543
Bacteria	Proteobacteria	Alphaproteobacteria	Rhodobacterales	Rhodobacteraceae	Dinoroseobacter	14	0.0543
Bacteria	Actinobacteria	Thermoleophilia	Gaiellales	Unclassified	Unclassified	14	0.0543
Bacteria	Proteobacteria	Deltaproteobacteria	Unclassified	Unclassified	Unclassified	13	0.0505
Bacteria	NKB19	TSBW08	Unclassified	Unclassified	Unclassified	13	0.0505
Bacteria	Lentisphaerae	[Lentisphaeria]	Victivallales	Victivallaceae	Unclassified	13	0.0505
Bacteria	Proteobacteria	Deltaproteobacteria	Myxococcales	0319-6G20	Unclassified	12	0.0466
Bacteria	Proteobacteria	Betaproteobacteria	Rhodocyclales	Rhodocyclaceae	Georgfuchsia	12	0.0466
Bacteria	Proteobacteria	Betaproteobacteria	Rhodocyclales	Rhodocyclaceae	Unclassified	12	0.0466
Bacteria	Proteobacteria	Betaproteobacteria	Burkholderiales	Comamonadaceae	Leptothrix	12	0.0466
Bacteria	Chloroflexi	TK10	AKYG885	Dolo_23	Unclassified	12	0.0466
Bacteria	Chloroflexi	Anaerolineae	envOPS12	Unclassified	Unclassified	12	0.0466
Bacteria	Chlamydiae	Chlamydiia	Chlamydiales	Criblamydiaceae	Estrella	12	0.0466
Bacteria	Verrucomicrobia	Verrucomicrobiae	Verrucomicrobiales	Verrucomicrobiaceae	Luteolibacter	11	0.0427
Bacteria	Proteobacteria	Gammaproteobacteria	Enterobacteriales	Enterobacteriaceae	Yersinia	11	0.0427
Bacteria	OD1	Unclassified	Unclassified	Unclassified	Unclassified	11	0.0427
Bacteria	Firmicutes	Clostridia	Clostridiales	[Acidaminobacteraceae]	Unclassified	11	0.0427
Bacteria	Acidobacteria	Acidobacteria-6	iii1-15	Unclassified	Unclassified	11	0.0427
Bacteria	Tenericutes	Mollicutes	Acholeplasmatales	Acholeplasmataceae	Unclassified	10	0.0388
Bacteria	Synergistetes	Synergistia	Synergistales	Synergistaceae	vadinCA02	10	0.0388
Bacteria	Proteobacteria	Betaproteobacteria	Burkholderiales	Unclassified	Unclassified	10	0.0388
Bacteria	Proteobacteria	Alphaproteobacteria	Sphingomonadales	Erythrobacteraceae	Erythrobacter	10	0.0388
Bacteria	Proteobacteria	Alphaproteobacteria	Rhizobiales	Phyllobacteriaceae	Unclassified	10	0.0388
Bacteria	Planctomycetes	BD7-11	Unclassified	Unclassified	Unclassified	10	0.0388
Bacteria	Bacteroidetes	Bacteroidia	Bacteroidales	Prevotellaceae	Prevotella	10	0.0388
Bacteria	Armatimonadetes	[Fimbriimonadia]	[Fimbriimonadales]	[Fimbriimonadaceae]	Fimbriimonas	10	0.0388
Bacteria	TM6	SJA-4	Unclassified	Unclassified	Unclassified	9	0.0349
Bacteria	Proteobacteria	Betaproteobacteria	Burkholderiales	Comamonadaceae	Aquincola	9	0.0349
Bacteria	Proteobacteria	Alphaproteobacteria	Rhizobiales	Rhizobiaceae	Agrobacterium	9	0.0349
Bacteria	Planctomycetes	Planctomycetia	Gemmatales	Isosphaeraceae	Unclassified	9	0.0349
Bacteria	Firmicutes	Clostridia	Clostridiales	Veillonellaceae	vadinHB04	9	0.0349
Bacteria	Acidobacteria	Acidobacteria-6	iii1-15	mb2424	Unclassified	9	0.0349
Bacteria	Proteobacteria	TA18	PHOS-HD29	Unclassified	Unclassified	8	0.0311
Bacteria	Proteobacteria	Deltaproteobacteria	Desulfobacterales	Desulfobacteraceae	Unclassified	8	0.0311
Bacteria	Proteobacteria	Alphaproteobacteria	Sphingomonadales	Erythrobacteraceae	Erythromicrobium	8	0.0311
Bacteria	Proteobacteria	Alphaproteobacteria	Kiloniellales	Unclassified	Unclassified	8	0.0311
Bacteria	Planctomycetes	Phycisphaerae	Phycisphaerales	Phycisphaeraceae	Unclassified	8	0.0311
Bacteria	Planctomycetes	Unclassified	Unclassified	Unclassified	Unclassified	8	0.0311
Bacteria	OP11	WCHB1-64	d153	Unclassified	Unclassified	8	0.0311
Bacteria	Firmicutes	Clostridia	Clostridiales	Ruminococcaceae	Ruminococcus	8	0.0311
Bacteria	Firmicutes	Clostridia	Clostridiales	Peptostreptococcaceae	Unclassified	8	0.0311
Bacteria	Firmicutes	Bacilli	Lactobacillales	Streptococcaceae	Streptococcus	8	0.0311
Bacteria	Tenericutes	Mollicutes	Acholeplasmatales	Acholeplasmataceae	Acholeplasma	7	0.0272
Bacteria	Proteobacteria	Gammaproteobacteria	Aeromonadales	Aeromonadaceae	Aeromonas	7	0.0272
Bacteria	Proteobacteria	Deltaproteobacteria	Myxococcales	Myxococcaceae	Unclassified	7	0.0272
Bacteria	Lentisphaerae	[Lentisphaeria]	Z20	Unclassified	Unclassified	7	0.0272
Bacteria	Actinobacteria	Actinobacteria	Actinomycetales	Microbacteriaceae	Microbacterium	7	0.0272
Bacteria	Actinobacteria	Acidimicrobiia	Acidimicrobiales	OCS155	Unclassified	7	0.0272
Archaea	Euryarchaeota	Methanobacteria	Methanobacteriales	Methanobacteriaceae	Methanobacterium	7	0.0272
Bacteria	TM7	TM7-3	EW055	Unclassified	Unclassified	6	0.0233
Bacteria	Synergistetes	Synergistia	Synergistales	Dethiosulfovibrionaceae	HA73	6	0.0233
Bacteria	Proteobacteria	Gammaproteobacteria	Xanthomonadales	Xanthomonadaceae	Silanimonas	6	0.0233
Bacteria	Proteobacteria	Gammaproteobacteria	Pseudomonadales	Moraxellaceae	Perlucidibaca	6	0.0233
Bacteria	Proteobacteria	Gammaproteobacteria	Pseudomonadales	Moraxellaceae	Unclassified	6	0.0233
Bacteria	Proteobacteria	Betaproteobacteria	Rhodocyclales	Rhodocyclaceae	Propionivibrio	6	0.0233
Bacteria	Proteobacteria	Betaproteobacteria	Rhodocyclales	Rhodocyclaceae	KD1-23	6	0.0233
Bacteria	Firmicutes	Clostridia	Clostridiales	Gracilibacteraceae	Gracilibacter	6	0.0233
Bacteria	Firmicutes	Bacilli	Bacillales	Planococcaceae	Planococcus	6	0.0233
Bacteria	Firmicutes	Bacilli	Bacillales	Planococcaceae	Unclassified	6	0.0233
Bacteria	TM7	TM7-3	Blgi18	Unclassified	Unclassified	5	0.0194
Bacteria	Spirochaetes	[Leptospirae]	[Leptospirales]	Sediment-4	Unclassified	5	0.0194
Bacteria	Proteobacteria	Gammaproteobacteria	Alteromonadales	[Chromatiaceae]	Unclassified	5	0.0194
Bacteria	Proteobacteria	Epsilonproteobacteria	Campylobacterales	Helicobacteraceae	Sulfurimonas	5	0.0194
Bacteria	Proteobacteria	Betaproteobacteria	Burkholderiales	Oxalobacteraceae	Unclassified	5	0.0194
Bacteria	Proteobacteria	Alphaproteobacteria	Sphingomonadales	Sphingomonadaceae	Kaistobacter	5	0.0194
Bacteria	Proteobacteria	Alphaproteobacteria	Rhizobiales	Phyllobacteriaceae	Aminobacter	5	0.0194
Bacteria	Fusobacteria	Fusobacteriia	Fusobacteriales	Fusobacteriaceae	Cetobacterium	5	0.0194
Bacteria	Actinobacteria	Thermoleophilia	Solirubrobacterales	Unclassified	Unclassified	5	0.0194
Bacteria	Actinobacteria	Actinobacteria	Actinomycetales	Nocardioidaceae	Unclassified	5	0.0194
Bacteria	Proteobacteria	Gammaproteobacteria	Xanthomonadales	Xanthomonadaceae	Stenotrophomonas	4	0.0155
Bacteria	Proteobacteria	Deltaproteobacteria	Desulfobacterales	Desulfobulbaceae	Unclassified	4	0.0155
Bacteria	Proteobacteria	Betaproteobacteria	Burkholderiales	Oxalobacteraceae	Janthinobacterium	4	0.0155
Bacteria	Proteobacteria	Alphaproteobacteria	Rhizobiales	Hyphomicrobiaceae	Pedomicrobium	4	0.0155
Bacteria	Planctomycetes	Planctomycetia	Gemmatales	Gemmataceae	Unclassified	4	0.0155
Bacteria	Planctomycetes	Phycisphaerae	WD2101	Unclassified	Unclassified	4	0.0155
Bacteria	GN02	3BR-5F	Unclassified	Unclassified	Unclassified	4	0.0155
Bacteria	Gemmatimonadetes	Gemm-1	Unclassified	Unclassified	Unclassified	4	0.0155
Bacteria	Firmicutes	Clostridia	Clostridiales	Peptococcaceae	Unclassified	4	0.0155
Bacteria	Bacteroidetes	[Saprospirae]	[Saprospirales]	Chitinophagaceae	Flavihumibacter	4	0.0155
Bacteria	Bacteroidetes	Flavobacteriia	Flavobacteriales	[Weeksellaceae]	Chryseobacterium	4	0.0155
Bacteria	Bacteroidetes	Bacteroidia	Bacteroidales	Marinilabiaceae	Cytophaga	4	0.0155
Bacteria	Actinobacteria	Actinobacteria	Actinomycetales	Micromonosporaceae	Unclassified	4	0.0155
Bacteria	WS6	SC72	WCHB1-15	Unclassified	Unclassified	3	0.0116
Bacteria	Verrucomicrobia	[Pedosphaerae]	[Pedosphaerales]	Unclassified	Unclassified	3	0.0116
Bacteria	Tenericutes	Mollicutes	Unclassified	Unclassified	Unclassified	3	0.0116
Bacteria	Proteobacteria	Gammaproteobacteria	Xanthomonadales	Xanthomonadaceae	Lysobacter	3	0.0116
Bacteria	Proteobacteria	Gammaproteobacteria	Legionellales	Legionellaceae	Unclassified	3	0.0116
Bacteria	Proteobacteria	Gammaproteobacteria	Enterobacteriales	Enterobacteriaceae	Brenneria	3	0.0116
Bacteria	Proteobacteria	Deltaproteobacteria	Syntrophobacterales	Syntrophaceae	Unclassified	3	0.0116
Bacteria	Proteobacteria	Deltaproteobacteria	Myxococcales	Polyangiaceae	Chondromyces	3	0.0116
Bacteria	Proteobacteria	Deltaproteobacteria	Bdellovibrionales	Bacteriovoracaceae	Unclassified	3	0.0116
Bacteria	Proteobacteria	Betaproteobacteria	Burkholderiales	Comamonadaceae	Methylibium	3	0.0116
Bacteria	Proteobacteria	Alphaproteobacteria	Rhodobacterales	Rhodobacteraceae	Phaeobacter	3	0.0116
Bacteria	Proteobacteria	Alphaproteobacteria	Rhizobiales	Xanthobacteraceae	Azorhizobium	3	0.0116
Bacteria	Proteobacteria	Alphaproteobacteria	Rhizobiales	Methylocystaceae	Methylosinus	3	0.0116
Bacteria	Proteobacteria	Alphaproteobacteria	Caulobacterales	Caulobacteraceae	Phenylobacterium	3	0.0116
Bacteria	Proteobacteria	Alphaproteobacteria	Caulobacterales	Caulobacteraceae	Arthrospira	3	0.0116
Bacteria	Nitrospirae	Nitrospira	Nitrospirales	Nitrospiraceae	Nitrospira	3	0.0116
Bacteria	GN02	GN07	Unclassified	Unclassified	Unclassified	3	0.0116
Bacteria	Firmicutes	Bacilli	Lactobacillales	Streptococcaceae	Lactococcus	3	0.0116
Bacteria	Firmicutes	Bacilli	Lactobacillales	Carnobacteriaceae	Trichococcus	3	0.0116
Bacteria	Firmicutes	Bacilli	Lactobacillales	Aerococcaceae	Unclassified	3	0.0116
Bacteria	Firmicutes	Bacilli	Bacillales	Unclassified	Unclassified	3	0.0116
Bacteria	Chloroflexi	Thermomicrobia	JG30-KF-CM45	Unclassified	Unclassified	3	0.0116
Bacteria	Chloroflexi	Anaerolineae	S0208	Unclassified	Unclassified	3	0.0116
Bacteria	Chloroflexi	Anaerolineae	Anaerolineales	Anaerolinaceae	WCHB1-05	3	0.0116
Bacteria	Chlorobi	BSV26	VC38	Unclassified	Unclassified	3	0.0116
Bacteria	Bacteroidetes	Sphingobacteriia	Sphingobacteriales	Sphingobacteriaceae	Pedobacter	3	0.0116
Bacteria	Bacteroidetes	Flavobacteriia	Flavobacteriales	Cryomorphaceae	Fluviicola	3	0.0116
Bacteria	Actinobacteria	Actinobacteria	Actinomycetales	Micrococcaceae	Arthrobacter	3	0.0116
Bacteria	Acidobacteria	[Chloracidobacteria]	RB41	Unclassified	Unclassified	3	0.0116
Archaea	Euryarchaeota	Methanomicrobia	Methanosarcinales	Methanosarcinaceae	Methanomethylovorans	3	0.0116
Bacteria	WS6	B142	Unclassified	Unclassified	Unclassified	2	0.0078
Bacteria	WS4	Unclassified	Unclassified	Unclassified	Unclassified	2	0.0078
Bacteria	Verrucomicrobia	Verruco-5	R76-B128	Unclassified	Unclassified	2	0.0078
Bacteria	Verrucomicrobia	[Spartobacteria]	[Chthoniobacterales]	[Chthoniobacteraceae]	Unclassified	2	0.0078
Bacteria	Verrucomicrobia	Opitutae	Puniceicoccales	Puniceicoccaceae	Unclassified	2	0.0078
Bacteria	Proteobacteria	Gammaproteobacteria	Xanthomonadales	Xanthomonadaceae	Pseudoxanthomonas	2	0.0078
Bacteria	Proteobacteria	Gammaproteobacteria	Xanthomonadales	Xanthomonadaceae	Arenimonas	2	0.0078
Bacteria	Proteobacteria	Gammaproteobacteria	Xanthomonadales	Xanthomonadaceae	Aquimonas	2	0.0078
Bacteria	Proteobacteria	Gammaproteobacteria	Thiotrichales	Thiotrichaceae	Thiothrix	2	0.0078
Bacteria	Proteobacteria	Gammaproteobacteria	Pseudomonadales	Pseudomonadaceae	Unclassified	2	0.0078
Bacteria	Proteobacteria	Gammaproteobacteria	Chromatiales	Ectothiorhodospiraceae	Unclassified	2	0.0078
Bacteria	Proteobacteria	Gammaproteobacteria	Alteromonadales	OM60	Unclassified	2	0.0078
Bacteria	Proteobacteria	Gammaproteobacteria	Alteromonadales	Alteromonadaceae	Cellvibrio	2	0.0078
Bacteria	Proteobacteria	Gammaproteobacteria	34P16	Unclassified	Unclassified	2	0.0078
Bacteria	Proteobacteria	Deltaproteobacteria	[Entotheonellales]	[Entotheonellaceae]	Unclassified	2	0.0078
Bacteria	Proteobacteria	Deltaproteobacteria	Desulfuromonadales	Geobacteraceae	Geobacter	2	0.0078
Bacteria	Proteobacteria	Betaproteobacteria	Rhodocyclales	Rhodocyclaceae	Methyloversatilis	2	0.0078
Bacteria	Proteobacteria	Betaproteobacteria	Rhodocyclales	Rhodocyclaceae	Dok59	2	0.0078
Bacteria	Proteobacteria	Betaproteobacteria	MND1	Unclassified	Unclassified	2	0.0078
Bacteria	Proteobacteria	Alphaproteobacteria	Sphingomonadales	Sphingomonadaceae	Sphingomonas	2	0.0078
Bacteria	Proteobacteria	Alphaproteobacteria	Sphingomonadales	Sphingomonadaceae	Blastomonas	2	0.0078
Bacteria	Proteobacteria	Alphaproteobacteria	Sphingomonadales	Unclassified	Unclassified	2	0.0078
Bacteria	Proteobacteria	Alphaproteobacteria	Sphingomonadales	Erythrobacteraceae	Altererythrobacter	2	0.0078
Bacteria	Proteobacteria	Alphaproteobacteria	Rickettsiales	Rickettsiaceae	Unclassified	2	0.0078
Bacteria	Proteobacteria	Alphaproteobacteria	Rickettsiales	Unclassified	Unclassified	2	0.0078
Bacteria	Proteobacteria	Alphaproteobacteria	Rhizobiales	Beijerinckiaceae	Unclassified	2	0.0078
Bacteria	Planctomycetes	Phycisphaerae	S-70	Unclassified	Unclassified	2	0.0078
Bacteria	Planctomycetes	Phycisphaerae	MSBL9	Unclassified	Unclassified	2	0.0078
Bacteria	Planctomycetes	Phycisphaerae	AKAU3564	Unclassified	Unclassified	2	0.0078
Bacteria	Gemmatimonadetes	JL-ETNP-Z39	Unclassified	Unclassified	Unclassified	2	0.0078
Bacteria	Gemmatimonadetes	Gemmatimonadetes	KD8-87	Unclassified	Unclassified	2	0.0078
Bacteria	Gemmatimonadetes	Gemmatimonadetes	Unclassified	Unclassified	Unclassified	2	0.0078
Bacteria	Firmicutes	Clostridia	Clostridiales	Veillonellaceae	Megamonas	2	0.0078
Bacteria	Firmicutes	Clostridia	Clostridiales	Ruminococcaceae	Oscillospira	2	0.0078
Bacteria	Firmicutes	Clostridia	Clostridiales	Peptostreptococcaceae	[Clostridium]	2	0.0078
Bacteria	Firmicutes	Clostridia	Clostridiales	Clostridiaceae	Proteiniclasticum	2	0.0078
Bacteria	Firmicutes	Bacilli	Bacillales	Bacillaceae	Bacillus	2	0.0078
Bacteria	Elusimicrobia	Endomicrobia	Unclassified	Unclassified	Unclassified	2	0.0078
Bacteria	Elusimicrobia	Elusimicrobia	Elusimicrobiales	Unclassified	Unclassified	2	0.0078
Bacteria	Chloroflexi	Dehalococcoidetes	Dehalococcoidales	Dehalococcoidaceae	Unclassified	2	0.0078
Bacteria	Chloroflexi	Anaerolineae	H39	Unclassified	Unclassified	2	0.0078
Bacteria	Chloroflexi	Anaerolineae	GCA004	Unclassified	Unclassified	2	0.0078
Bacteria	Chloroflexi	Anaerolineae	Anaerolineales	Anaerolinaceae	Longilinea	2	0.0078
Bacteria	Chlorobi	BSV26	PK329	Unclassified	Unclassified	2	0.0078
Bacteria	BRC1	PRR-11	Unclassified	Unclassified	Unclassified	2	0.0078
Bacteria	Bacteroidetes	Cytophagia	Cytophagales	Cytophagaceae	Runella	2	0.0078
Bacteria	Actinobacteria	Thermoleophilia	Gaiellales	AK1AB1_02E	Unclassified	2	0.0078
Bacteria	Actinobacteria	Actinobacteria	Actinomycetales	Jonesiaceae	Jonesia	2	0.0078
Bacteria	Acidobacteria	iii1-8	SJA-36	Unclassified	Unclassified	2	0.0078
Archaea	Euryarchaeota	Methanomicrobia	Methanosarcinales	Methanosaetaceae	Methanosaeta	2	0.0078
Bacteria	WWE1	[Cloacamonae]	[Cloacamonales]	[Cloacamonaceae]	W22	1	0.0039
Bacteria	WS3	PRR-12	GN03	KSB4	Unclassified	1	0.0039
Bacteria	Verrucomicrobia	Verrucomicrobiae	Verrucomicrobiales	Verrucomicrobiaceae	Prosthecobacter	1	0.0039
Bacteria	Verrucomicrobia	[Spartobacteria]	[Chthoniobacterales]	[Chthoniobacteraceae]	heteroC45_4W	1	0.0039
Bacteria	Synergistetes	Synergistia	Synergistales	Dethiosulfovibrionaceae	PD-UASB-13	1	0.0039
Bacteria	Spirochaetes	Spirochaetes	Sphaerochaetales	Sphaerochaetaceae	Sphaerochaeta	1	0.0039
Bacteria	Proteobacteria	TA18	CV90	Unclassified	Unclassified	1	0.0039
Bacteria	Proteobacteria	Gammaproteobacteria	Xanthomonadales	Sinobacteraceae	Steroidobacter	1	0.0039
Bacteria	Proteobacteria	Gammaproteobacteria	Oceanospirillales	Halomonadaceae	Candidatus Portiera	1	0.0039
Bacteria	Proteobacteria	Gammaproteobacteria	Oceanospirillales	Alcanivoracaceae	Alcanivorax	1	0.0039
Bacteria	Proteobacteria	Gammaproteobacteria	Methylococcales	Methylococcaceae	Methylomonas	1	0.0039
Bacteria	Proteobacteria	Gammaproteobacteria	Legionellales	Unclassified	Unclassified	1	0.0039
Bacteria	Proteobacteria	Gammaproteobacteria	Enterobacteriales	Enterobacteriaceae	Erwinia	1	0.0039
Bacteria	Proteobacteria	Gammaproteobacteria	Alteromonadales	HTCC2188	HTCC	1	0.0039
Bacteria	Proteobacteria	Gammaproteobacteria	Alteromonadales	211ds20	Unclassified	1	0.0039
Bacteria	Proteobacteria	Deltaproteobacteria	MBNT15	Unclassified	Unclassified	1	0.0039
Bacteria	Proteobacteria	Deltaproteobacteria	GMD14H09	Unclassified	Unclassified	1	0.0039
Bacteria	Proteobacteria	Deltaproteobacteria	FAC87	Unclassified	Unclassified	1	0.0039
Bacteria	Proteobacteria	Deltaproteobacteria	Desulfuromonadales	Pelobacteraceae	Unclassified	1	0.0039
Bacteria	Proteobacteria	Deltaproteobacteria	Desulfuromonadales	Desulfuromonadaceae	Unclassified	1	0.0039
Bacteria	Proteobacteria	Betaproteobacteria	Rhodocyclales	Rhodocyclaceae	Candidatus Accumulibacter	1	0.0039
Bacteria	Proteobacteria	Betaproteobacteria	Burkholderiales	Comamonadaceae	Rubrivivax	1	0.0039
Bacteria	Proteobacteria	Betaproteobacteria	Burkholderiales	Comamonadaceae	Rhodoferax	1	0.0039
Bacteria	Proteobacteria	Betaproteobacteria	Burkholderiales	Comamonadaceae	Limnohabitans	1	0.0039
Bacteria	Proteobacteria	Betaproteobacteria	Burkholderiales	Comamonadaceae	Limnobacter	1	0.0039
Bacteria	Proteobacteria	Alphaproteobacteria	Sphingomonadales	Sphingomonadaceae	Novosphingobium	1	0.0039
Bacteria	Proteobacteria	Alphaproteobacteria	Rhodospirillales	Rhodospirillaceae	Skermanella	1	0.0039
Bacteria	Proteobacteria	Alphaproteobacteria	Rhodobacterales	Rhodobacteraceae	Albidovulum	1	0.0039
Bacteria	Proteobacteria	Alphaproteobacteria	Rhizobiales	Rhodobiaceae	Unclassified	1	0.0039
Bacteria	Proteobacteria	Alphaproteobacteria	Rhizobiales	Bradyrhizobiaceae	Balneimonas	1	0.0039
Bacteria	Proteobacteria	Alphaproteobacteria	Rhizobiales	Bradyrhizobiaceae	Unclassified	1	0.0039
Bacteria	Planctomycetes	Planctomycetia	B97	Unclassified	Unclassified	1	0.0039
Bacteria	OP11	WCHB1-64	Unclassified	Unclassified	Unclassified	1	0.0039
Bacteria	GN02	BD1-5	Unclassified	Unclassified	Unclassified	1	0.0039
Bacteria	Fusobacteria	Fusobacteriia	Fusobacteriales	Fusobacteriaceae	u114	1	0.0039
Bacteria	Firmicutes	Clostridia	SHA-98	Unclassified	Unclassified	1	0.0039
Bacteria	Firmicutes	Clostridia	Clostridiales	Ruminococcaceae	Faecalibacterium	1	0.0039
Bacteria	Firmicutes	Clostridia	Clostridiales	Eubacteriaceae	Unclassified	1	0.0039
Bacteria	Firmicutes	Clostridia	Clostridiales	EtOH8	Unclassified	1	0.0039
Bacteria	Firmicutes	Clostridia	Clostridiales	Clostridiaceae	SMB53	1	0.0039
Bacteria	Firmicutes	Bacilli	Bacillales	Planococcaceae	Sporosarcina	1	0.0039
Bacteria	Firmicutes	Bacilli	Bacillales	Paenibacillaceae	Paenibacillus	1	0.0039
Bacteria	Firmicutes	Bacilli	Bacillales	Alicyclobacillaceae	Alicyclobacillus	1	0.0039
Bacteria	FCPU426	Unclassified	Unclassified	Unclassified	Unclassified	1	0.0039
Bacteria	Chloroflexi	TK10	Unclassified	Unclassified	Unclassified	1	0.0039
Bacteria	Chloroflexi	Anaerolineae	Anaerolineales	Anaerolinaceae	T78	1	0.0039
Bacteria	Chloroflexi	Anaerolineae	Anaerolineales	Anaerolinaceae	SHD-231	1	0.0039
Bacteria	Chloroflexi	Anaerolineae	Anaerolineales	Anaerolinaceae	Unclassified	1	0.0039
Bacteria	Bacteroidetes	Sphingobacteriia	Sphingobacteriales	Sphingobacteriaceae	Sphingobacterium	1	0.0039
Bacteria	Bacteroidetes	Flavobacteriia	Flavobacteriales	[Weeksellaceae]	Cloacibacterium	1	0.0039
Bacteria	Bacteroidetes	Cytophagia	Cytophagales	Unclassified	Unclassified	1	0.0039
Bacteria	Bacteroidetes	Bacteroidia	Bacteroidales	GZKB119	Unclassified	1	0.0039
Bacteria	Actinobacteria	Thermoleophilia	Solirubrobacterales	Solirubrobacteraceae	Unclassified	1	0.0039
Bacteria	Actinobacteria	Thermoleophilia	Gaiellales	Gaiellaceae	Unclassified	1	0.0039
Bacteria	Actinobacteria	Thermoleophilia	Unclassified	Unclassified	Unclassified	1	0.0039
Bacteria	Actinobacteria	Actinobacteria	Bifidobacteriales	Bifidobacteriaceae	Bifidobacterium	1	0.0039
Bacteria	Actinobacteria	Actinobacteria	Actinomycetales	Tsukamurellaceae	Unclassified	1	0.0039
Bacteria	Actinobacteria	Actinobacteria	Actinomycetales	Streptomycetaceae	Streptomyces	1	0.0039
Bacteria	Actinobacteria	Actinobacteria	Actinomycetales	Micrococcaceae	Unclassified	1	0.0039
Bacteria	Actinobacteria	Actinobacteria	Actinomycetales	Intrasporangiaceae	Knoellia	1	0.0039
Bacteria	Actinobacteria	Actinobacteria	Actinomycetales	Intrasporangiaceae	Janibacter	1	0.0039
Bacteria	Actinobacteria	Actinobacteria	Actinomycetales	Cellulomonadaceae	Demequina	1	0.0039
Bacteria	Actinobacteria	Actinobacteria	Actinomycetales	Actinomycetaceae	Actinomyces	1	0.0039
Bacteria	Actinobacteria	Acidimicrobiia	Acidimicrobiales	Iamiaceae	Iamia	1	0.0039
Bacteria	Actinobacteria	Acidimicrobiia	Acidimicrobiales	AKIW874	Unclassified	1	0.0039
Bacteria	Acidobacteria	Solibacteres	Solibacterales	Solibacteraceae	Candidatus Solibacter	1	0.0039
Bacteria	Acidobacteria	Solibacteres	Solibacterales	PAUC26f	Unclassified	1	0.0039
Bacteria	Acidobacteria	Acidobacteria-6	CCU21	Unclassified	Unclassified	1	0.0039
Archaea	Euryarchaeota	Thermoplasmata	E2	[Methanomassiliicoccaceae]	Methanomassiliicoccus	1	0.0039

## Sheet: Species
Kingdom	Phylum	Class	Order	Family	Genus	Species	Absolute Count	Percent
Bacteria	OD1	ZB2	Unclassified	Unclassified	Unclassified	Unclassified	1173	4.5534
Bacteria	Proteobacteria	Betaproteobacteria	Hydrogenophilales	Hydrogenophilaceae	Thiobacillus	Unclassified	1168	4.534
Bacteria	Proteobacteria	Betaproteobacteria	Burkholderiales	Comamonadaceae	Unclassified	Unclassified	956	3.711
Bacteria	Proteobacteria	Gammaproteobacteria	HOC36	Unclassified	Unclassified	Unclassified	938	3.6412
Bacteria	Proteobacteria	Alphaproteobacteria	Rhodobacterales	Rhodobacteraceae	Unclassified	Unclassified	747	2.8997
Bacteria	Proteobacteria	Alphaproteobacteria	Rhodobacterales	Hyphomonadaceae	Unclassified	Unclassified	709	2.7522
Bacteria	Proteobacteria	Epsilonproteobacteria	Campylobacterales	Helicobacteraceae	Unclassified	Unclassified	660	2.562
Bacteria	Proteobacteria	Alphaproteobacteria	Rhizobiales	Hyphomicrobiaceae	Unclassified	Unclassified	646	2.5077
Bacteria	Proteobacteria	Alphaproteobacteria	Rhizobiales	Hyphomicrobiaceae	Hyphomicrobium	Unclassified	616	2.3912
Bacteria	Proteobacteria	Alphaproteobacteria	Rhodobacterales	Rhodobacteraceae	Paracoccus	Unclassified	541	2.1001
Bacteria	Actinobacteria	Acidimicrobiia	Acidimicrobiales	C111	Unclassified	Unclassified	534	2.0729
Bacteria	Bacteroidetes	[Saprospirae]	[Saprospirales]	Saprospiraceae	Unclassified	Unclassified	526	2.0418
Bacteria	Acidobacteria	[Chloracidobacteria]	RB41	Ellin6075	Unclassified	Unclassified	462	1.7934
Bacteria	Proteobacteria	Deltaproteobacteria	Myxococcales	Unclassified	Unclassified	Unclassified	450	1.7468
Bacteria	Proteobacteria	Alphaproteobacteria	Rhodobacterales	Rhodobacteraceae	Rhodobacter	Unclassified	439	1.7041
Bacteria	Proteobacteria	Deltaproteobacteria	Desulfobacterales	Desulfobacteraceae	Desulfobacter	Unclassified	423	1.642
Bacteria	Proteobacteria	Gammaproteobacteria	Xanthomonadales	Sinobacteraceae	Unclassified	Unclassified	422	1.6381
Bacteria	Bacteroidetes	[Saprospirae]	[Saprospirales]	Chitinophagaceae	Unclassified	Unclassified	415	1.611
Bacteria	Bacteroidetes	Bacteroidia	Bacteroidales	Unclassified	Unclassified	Unclassified	411	1.5954
Bacteria	Planctomycetes	Planctomycetia	Planctomycetales	Planctomycetaceae	Planctomyces	Unclassified	402	1.5605
Bacteria	Chlorobi	Ignavibacteria	Ignavibacteriales	Ignavibacteriaceae	Unclassified	Unclassified	368	1.4285
Bacteria	Bacteroidetes	Bacteroidia	Bacteroidales	Porphyromonadaceae	Paludibacter	Unclassified	367	1.4246
Bacteria	Proteobacteria	Deltaproteobacteria	Desulfovibrionales	Desulfomicrobiaceae	Desulfomicrobium	Unclassified	359	1.3936
Bacteria	Proteobacteria	Epsilonproteobacteria	Campylobacterales	Campylobacteraceae	Arcobacter	Unclassified	353	1.3703
Bacteria	Proteobacteria	Alphaproteobacteria	Rhodospirillales	Acetobacteraceae	Unclassified	Unclassified	349	1.3548
Bacteria	Proteobacteria	Epsilonproteobacteria	Campylobacterales	Helicobacteraceae	Sulfuricurvum	kujiense	322	1.25
Bacteria	Bacteroidetes	Flavobacteriia	Flavobacteriales	Flavobacteriaceae	Flavobacterium	Unclassified	308	1.1956
Bacteria	Planctomycetes	Planctomycetia	Pirellulales	Pirellulaceae	Unclassified	Unclassified	298	1.1568
Bacteria	Proteobacteria	Alphaproteobacteria	BD7-3	Unclassified	Unclassified	Unclassified	296	1.149
Bacteria	Proteobacteria	Deltaproteobacteria	Bdellovibrionales	Bdellovibrionaceae	Bdellovibrio	Unclassified	271	1.052
Bacteria	Firmicutes	Clostridia	Clostridiales	[Tissierellaceae]	Tissierella_Soehngenia	Unclassified	265	1.0287
Bacteria	Chloroflexi	Anaerolineae	Caldilineales	Caldilineaceae	Caldilinea	Unclassified	265	1.0287
Bacteria	Chloroflexi	Anaerolineae	Caldilineales	Caldilineaceae	Unclassified	Unclassified	254	0.986
Bacteria	Proteobacteria	Alphaproteobacteria	Rhodobacterales	Rhodobacteraceae	Paracoccus	marcusii	215	0.8346
Bacteria	Bacteroidetes	Sphingobacteriia	Sphingobacteriales	Unclassified	Unclassified	Unclassified	212	0.8229
Bacteria	Proteobacteria	Betaproteobacteria	Unclassified	Unclassified	Unclassified	Unclassified	201	0.7802
Bacteria	Planctomycetes	OM190	CL500-15	Unclassified	Unclassified	Unclassified	199	0.7725
Bacteria	Acidobacteria	Solibacteres	Solibacterales	Unclassified	Unclassified	Unclassified	188	0.7298
Bacteria	Bacteroidetes	Cytophagia	Cytophagales	Cyclobacteriaceae	Unclassified	Unclassified	182	0.7065
Bacteria	Bacteroidetes	Flavobacteriia	Flavobacteriales	Cryomorphaceae	Unclassified	Unclassified	180	0.6987
Bacteria	Verrucomicrobia	[Pedosphaerae]	[Pedosphaerales]	auto67_4W	Unclassified	Unclassified	171	0.6638
Bacteria	Firmicutes	Clostridia	Clostridiales	Ruminococcaceae	Unclassified	Unclassified	169	0.656
Bacteria	Firmicutes	Clostridia	Clostridiales	Veillonellaceae	Unclassified	Unclassified	167	0.6483
Bacteria	Proteobacteria	Betaproteobacteria	ASSO-13	Unclassified	Unclassified	Unclassified	164	0.6366
Bacteria	Planctomycetes	Phycisphaerae	Phycisphaerales	Unclassified	Unclassified	Unclassified	160	0.6211
Bacteria	Proteobacteria	Alphaproteobacteria	Rhizobiales	Unclassified	Unclassified	Unclassified	156	0.6056
Bacteria	Proteobacteria	Betaproteobacteria	Thiobacterales	Unclassified	Unclassified	Unclassified	150	0.5823
Bacteria	Proteobacteria	Betaproteobacteria	Rhodocyclales	Rhodocyclaceae	Thauera	Unclassified	150	0.5823
Bacteria	Firmicutes	Clostridia	Clostridiales	[Acidaminobacteraceae]	Fusibacter	Unclassified	150	0.5823
Bacteria	Proteobacteria	Alphaproteobacteria	Rhizobiales	Hyphomicrobiaceae	Devosia	Unclassified	147	0.5706
Bacteria	Spirochaetes	Spirochaetes	Spirochaetales	Spirochaetaceae	Treponema	Unclassified	143	0.5551
Bacteria	Proteobacteria	Gammaproteobacteria	Pseudomonadales	Moraxellaceae	Acinetobacter	Unclassified	143	0.5551
Bacteria	Bacteroidetes	Bacteroidia	Bacteroidales	SB-1	Unclassified	Unclassified	139	0.5396
Bacteria	Proteobacteria	Alphaproteobacteria	Rhodospirillales	Rhodospirillaceae	Unclassified	Unclassified	135	0.524
Bacteria	Verrucomicrobia	Verrucomicrobiae	Verrucomicrobiales	Verrucomicrobiaceae	Verrucomicrobium	Unclassified	131	0.5085
Bacteria	Proteobacteria	Gammaproteobacteria	Thiotrichales	Piscirickettsiaceae	Unclassified	Unclassified	124	0.4813
Bacteria	Proteobacteria	Alphaproteobacteria	Sphingomonadales	Erythrobacteraceae	Unclassified	Unclassified	119	0.4619
Bacteria	Firmicutes	Clostridia	Clostridiales	Clostridiaceae	Clostridium	Unclassified	117	0.4542
Bacteria	Verrucomicrobia	Verruco-5	MSBL3	Unclassified	Unclassified	Unclassified	116	0.4503
Bacteria	Proteobacteria	Betaproteobacteria	Ellin6067	Unclassified	Unclassified	Unclassified	116	0.4503
Bacteria	Verrucomicrobia	Opitutae	Unclassified	Unclassified	Unclassified	Unclassified	111	0.4309
Bacteria	Proteobacteria	Alphaproteobacteria	Sphingomonadales	Sphingomonadaceae	Unclassified	Unclassified	109	0.4231
Bacteria	Proteobacteria	Alphaproteobacteria	Rhizobiales	Xanthobacteraceae	Xanthobacter	Unclassified	109	0.4231
Bacteria	Actinobacteria	Acidimicrobiia	Acidimicrobiales	Unclassified	Unclassified	Unclassified	88	0.3416
Bacteria	Firmicutes	Clostridia	Clostridiales	[Tissierellaceae]	Sedimentibacter	Unclassified	81	0.3144
Bacteria	Spirochaetes	MVP-15	PL-11B10	Unclassified	Unclassified	Unclassified	78	0.3028
Bacteria	Planctomycetes	Planctomycetia	Gemmatales	Gemmataceae	Gemmata	Unclassified	76	0.295
Bacteria	Firmicutes	Clostridia	Clostridiales	[Mogibacteriaceae]	Unclassified	Unclassified	75	0.2911
Bacteria	Chloroflexi	Anaerolineae	SBR1031	A4b	Unclassified	Unclassified	73	0.2834
Bacteria	Proteobacteria	Alphaproteobacteria	Rhodobacterales	Rhodobacteraceae	Amaricoccus	Unclassified	71	0.2756
Bacteria	Bacteroidetes	Bacteroidia	Bacteroidales	Bacteroidaceae	Bacteroides	Unclassified	71	0.2756
Bacteria	WPS-2	Unclassified	Unclassified	Unclassified	Unclassified	Unclassified	68	0.264
Bacteria	Proteobacteria	Gammaproteobacteria	Xanthomonadales	Xanthomonadaceae	Unclassified	Unclassified	68	0.264
Bacteria	Acidobacteria	Solibacteres	Solibacterales	Solibacteraceae	Unclassified	Unclassified	67	0.2601
Bacteria	Bacteroidetes	Flavobacteriia	Flavobacteriales	Flavobacteriaceae	Flavobacterium	gelidilacus	65	0.2523
Bacteria	Proteobacteria	Gammaproteobacteria	Aeromonadales	Aeromonadaceae	Unclassified	Unclassified	64	0.2484
Bacteria	Proteobacteria	Betaproteobacteria	Rhodocyclales	Rhodocyclaceae	Dechloromonas	Unclassified	64	0.2484
Bacteria	Proteobacteria	Deltaproteobacteria	NB1-j	Unclassified	Unclassified	Unclassified	62	0.2407
Bacteria	Firmicutes	Clostridia	Clostridiales	[Mogibacteriaceae]	Anaerovorax	Unclassified	60	0.2329
Bacteria	Firmicutes	Bacilli	Bacillales	[Exiguobacteraceae]	Exiguobacterium	Unclassified	60	0.2329
Bacteria	Proteobacteria	Alphaproteobacteria	Unclassified	Unclassified	Unclassified	Unclassified	58	0.2251
Bacteria	Proteobacteria	Alphaproteobacteria	Rhizobiales	Hyphomicrobiaceae	Rhodoplanes	Unclassified	57	0.2213
Bacteria	Firmicutes	Clostridia	Clostridiales	Unclassified	Unclassified	Unclassified	57	0.2213
Bacteria	Bacteroidetes	Cytophagia	Cytophagales	Cytophagaceae	Unclassified	Unclassified	57	0.2213
Bacteria	Proteobacteria	Alphaproteobacteria	Sphingomonadales	Erythrobacteraceae	Lutibacterium	Unclassified	53	0.2057
Bacteria	Proteobacteria	Gammaproteobacteria	Pseudomonadales	Moraxellaceae	Acinetobacter	johnsonii	49	0.1902
Bacteria	Proteobacteria	Epsilonproteobacteria	Campylobacterales	Campylobacteraceae	Sulfurospirillum	Unclassified	48	0.1863
Bacteria	Actinobacteria	Acidimicrobiia	Acidimicrobiales	Microthrixaceae	Unclassified	Unclassified	47	0.1824
Bacteria	Chlorobi	SJA-28	Unclassified	Unclassified	Unclassified	Unclassified	46	0.1786
Bacteria	Bacteroidetes	[Rhodothermi]	[Rhodothermales]	Rhodothermaceae	Unclassified	Unclassified	44	0.1708
Bacteria	Proteobacteria	Alphaproteobacteria	Rhizobiales	Phyllobacteriaceae	Mesorhizobium	Unclassified	43	0.1669
Bacteria	Proteobacteria	Deltaproteobacteria	Desulfobacterales	Desulfobulbaceae	Desulfobulbus	Unclassified	42	0.163
Archaea	Euryarchaeota	Thermoplasmata	E2	[Methanomassiliicoccaceae]	Unclassified	Unclassified	42	0.163
Bacteria	TM7	TM7-1	Unclassified	Unclassified	Unclassified	Unclassified	41	0.1592
Bacteria	Bacteroidetes	Bacteroidia	Bacteroidales	Porphyromonadaceae	Unclassified	Unclassified	38	0.1475
Bacteria	Proteobacteria	Alphaproteobacteria	Ellin329	Unclassified	Unclassified	Unclassified	37	0.1436
Bacteria	Proteobacteria	Deltaproteobacteria	Myxococcales	Haliangiaceae	Unclassified	Unclassified	36	0.1397
Bacteria	Proteobacteria	Betaproteobacteria	Rhodocyclales	Rhodocyclaceae	Zoogloea	Unclassified	35	0.1359
Bacteria	Chlorobi	OPB56	Unclassified	Unclassified	Unclassified	Unclassified	35	0.1359
Bacteria	Bacteroidetes	VC2_1_Bac22	Unclassified	Unclassified	Unclassified	Unclassified	35	0.1359
Bacteria	Acidobacteria	Acidobacteria-6	iii1-15	RB40	Unclassified	Unclassified	35	0.1359
Bacteria	OD1	ABY1	Unclassified	Unclassified	Unclassified	Unclassified	34	0.132
Bacteria	NKB19	Unclassified	Unclassified	Unclassified	Unclassified	Unclassified	34	0.132
Bacteria	Synergistetes	Synergistia	Synergistales	TTA_B6	E6	Unclassified	33	0.1281
Bacteria	Firmicutes	Clostridia	Clostridiales	Eubacteriaceae	Alkalibacter	Unclassified	33	0.1281
Bacteria	Proteobacteria	Alphaproteobacteria	Rhizobiales	Xanthobacteraceae	Unclassified	Unclassified	32	0.1242
Bacteria	Proteobacteria	Alphaproteobacteria	Rhizobiales	Methylocystaceae	Pleomorphomonas	Unclassified	32	0.1242
Bacteria	Acidobacteria	[Chloracidobacteria]	PK29	Unclassified	Unclassified	Unclassified	32	0.1242
Bacteria	Proteobacteria	Gammaproteobacteria	Alteromonadales	Shewanellaceae	Shewanella	Unclassified	31	0.1203
Bacteria	Proteobacteria	Gammaproteobacteria	Aeromonadales	Aeromonadaceae	Tolumonas	Unclassified	31	0.1203
Bacteria	Firmicutes	Clostridia	Clostridiales	Christensenellaceae	Unclassified	Unclassified	31	0.1203
Bacteria	Proteobacteria	Alphaproteobacteria	Rhizobiales	Hyphomicrobiaceae	Hyphomicrobium	zavarzinii	30	0.1165
Bacteria	Proteobacteria	Alphaproteobacteria	Caulobacterales	Caulobacteraceae	Unclassified	Unclassified	30	0.1165
Bacteria	Bacteroidetes	Bacteroidia	Bacteroidales	Rikenellaceae	Blvii28	Unclassified	30	0.1165
Bacteria	TM7	TM7-3	Unclassified	Unclassified	Unclassified	Unclassified	29	0.1126
Bacteria	Proteobacteria	Deltaproteobacteria	Syntrophobacterales	Syntrophobacteraceae	Unclassified	Unclassified	29	0.1126
Bacteria	Proteobacteria	Deltaproteobacteria	Myxococcales	OM27	Unclassified	Unclassified	29	0.1126
Bacteria	Proteobacteria	Betaproteobacteria	Burkholderiales	Comamonadaceae	Hydrogenophaga	Unclassified	29	0.1126
Bacteria	Chloroflexi	TK17	mle1-48	Unclassified	Unclassified	Unclassified	29	0.1126
Bacteria	Chloroflexi	Ellin6529	Unclassified	Unclassified	Unclassified	Unclassified	29	0.1126
Bacteria	Verrucomicrobia	Verruco-5	WCHB1-41	RFP12	Unclassified	Unclassified	28	0.1087
Bacteria	Proteobacteria	Alphaproteobacteria	Rhodobacterales	Rhodobacteraceae	Paracoccus	kawasakiensis	28	0.1087
Bacteria	Actinobacteria	Actinobacteria	Actinomycetales	Mycobacteriaceae	Mycobacterium	Unclassified	27	0.1048
Bacteria	Actinobacteria	Actinobacteria	Actinomycetales	Microbacteriaceae	Unclassified	Unclassified	26	0.1009
Bacteria	Verrucomicrobia	Verrucomicrobiae	Verrucomicrobiales	Verrucomicrobiaceae	Unclassified	Unclassified	25	0.097
Bacteria	Verrucomicrobia	[Pedosphaerae]	[Pedosphaerales]	Ellin517	Unclassified	Unclassified	25	0.097
Bacteria	Proteobacteria	Deltaproteobacteria	NB1-j	JTB38	Unclassified	Unclassified	25	0.097
Bacteria	Proteobacteria	Deltaproteobacteria	Desulfovibrionales	Desulfovibrionaceae	Desulfovibrio	mexicanus	24	0.0932
Bacteria	Verrucomicrobia	Opitutae	Opitutales	Opitutaceae	Unclassified	Unclassified	23	0.0893
Bacteria	Proteobacteria	Deltaproteobacteria	Myxococcales	Polyangiaceae	Unclassified	Unclassified	23	0.0893
Bacteria	OD1	SM2F11	Unclassified	Unclassified	Unclassified	Unclassified	23	0.0893
Bacteria	Armatimonadetes	[Fimbriimonadia]	[Fimbriimonadales]	[Fimbriimonadaceae]	Unclassified	Unclassified	23	0.0893
Bacteria	Actinobacteria	Actinobacteria	Actinomycetales	Microbacteriaceae	Salinibacterium	Unclassified	23	0.0893
Bacteria	Proteobacteria	Gammaproteobacteria	Pseudomonadales	Pseudomonadaceae	Pseudomonas	Unclassified	21	0.0815
Bacteria	Proteobacteria	Alphaproteobacteria	Rhizobiales	Methylocystaceae	Unclassified	Unclassified	21	0.0815
Bacteria	Proteobacteria	Alphaproteobacteria	Caulobacterales	Caulobacteraceae	Mycoplana	Unclassified	21	0.0815
Bacteria	GN04	GN15	Unclassified	Unclassified	Unclassified	Unclassified	21	0.0815
Bacteria	Proteobacteria	Alphaproteobacteria	Rickettsiales	Pelagibacteraceae	Unclassified	Unclassified	20	0.0776
Bacteria	Firmicutes	Erysipelotrichi	Erysipelotrichales	Erysipelotrichaceae	PSB-M-3	Unclassified	20	0.0776
Bacteria	SR1	Unclassified	Unclassified	Unclassified	Unclassified	Unclassified	19	0.0738
Bacteria	Proteobacteria	Gammaproteobacteria	Enterobacteriales	Enterobacteriaceae	Unclassified	Unclassified	19	0.0738
Bacteria	Proteobacteria	Betaproteobacteria	Burkholderiales	Alcaligenaceae	Unclassified	Unclassified	19	0.0738
Bacteria	Proteobacteria	Alphaproteobacteria	Rhizobiales	Rhizobiaceae	Unclassified	Unclassified	19	0.0738
Bacteria	Proteobacteria	Gammaproteobacteria	Chromatiales	Unclassified	Unclassified	Unclassified	18	0.0699
Bacteria	Planctomycetes	Planctomycetia	Pirellulales	Pirellulaceae	Pirellula	Unclassified	18	0.0699
Bacteria	Fusobacteria	Fusobacteriia	Fusobacteriales	Unclassified	Unclassified	Unclassified	18	0.0699
Bacteria	Firmicutes	Clostridia	Clostridiales	[Acidaminobacteraceae]	Acidaminobacter	Unclassified	18	0.0699
Bacteria	Bacteroidetes	Flavobacteriia	Flavobacteriales	Flavobacteriaceae	Unclassified	Unclassified	18	0.0699
Bacteria	Bacteroidetes	Bacteroidia	Bacteroidales	BA008	Unclassified	Unclassified	18	0.0699
Bacteria	Proteobacteria	Alphaproteobacteria	Rhodospirillales	Unclassified	Unclassified	Unclassified	17	0.066
Bacteria	Chloroflexi	S085	Unclassified	Unclassified	Unclassified	Unclassified	17	0.066
Bacteria	Actinobacteria	Acidimicrobiia	Acidimicrobiales	EB1017	Unclassified	Unclassified	17	0.066
Archaea	Euryarchaeota	Methanomicrobia	Methanomicrobiales	Methanocorpusculaceae	Methanocorpusculum	Unclassified	17	0.066
Bacteria	Proteobacteria	Deltaproteobacteria	Desulfovibrionales	Desulfovibrionaceae	Desulfovibrio	aminophilus	16	0.0621
Bacteria	Proteobacteria	Alphaproteobacteria	Sphingomonadales	Sphingomonadaceae	Sphingosinicella	microcystinivorans	16	0.0621
Bacteria	Proteobacteria	Alphaproteobacteria	Rhodobacterales	Hyphomonadaceae	Hyphomonas	Unclassified	16	0.0621
Bacteria	Firmicutes	Clostridia	Clostridiales	Lachnospiraceae	Unclassified	Unclassified	16	0.0621
Bacteria	WS3	PRR-12	Sediment-1	PRR-10	Unclassified	Unclassified	15	0.0582
Bacteria	Verrucomicrobia	Opitutae	Opitutales	Opitutaceae	Opitutus	Unclassified	15	0.0582
Bacteria	Proteobacteria	Betaproteobacteria	Nitrosomonadales	Nitrosomonadaceae	Unclassified	Unclassified	15	0.0582
Bacteria	Proteobacteria	Deltaproteobacteria	Myxococcales	Nannocystaceae	Nannocystis	exedens	14	0.0543
Bacteria	Proteobacteria	Alphaproteobacteria	Rhodobacterales	Rhodobacteraceae	Dinoroseobacter	Unclassified	14	0.0543
Bacteria	Actinobacteria	Thermoleophilia	Gaiellales	Unclassified	Unclassified	Unclassified	14	0.0543
Bacteria	Proteobacteria	Deltaproteobacteria	Unclassified	Unclassified	Unclassified	Unclassified	13	0.0505
Bacteria	NKB19	TSBW08	Unclassified	Unclassified	Unclassified	Unclassified	13	0.0505
Bacteria	Lentisphaerae	[Lentisphaeria]	Victivallales	Victivallaceae	Unclassified	Unclassified	13	0.0505
Bacteria	Proteobacteria	Deltaproteobacteria	Myxococcales	0319-6G20	Unclassified	Unclassified	12	0.0466
Bacteria	Proteobacteria	Betaproteobacteria	Rhodocyclales	Rhodocyclaceae	Unclassified	Unclassified	12	0.0466
Bacteria	Proteobacteria	Betaproteobacteria	Rhodocyclales	Rhodocyclaceae	Georgfuchsia	toluolica	12	0.0466
Bacteria	Proteobacteria	Betaproteobacteria	Burkholderiales	Comamonadaceae	Leptothrix	Unclassified	12	0.0466
Bacteria	Chloroflexi	TK10	AKYG885	Dolo_23	Unclassified	Unclassified	12	0.0466
Bacteria	Chloroflexi	Anaerolineae	envOPS12	Unclassified	Unclassified	Unclassified	12	0.0466
Bacteria	Chlamydiae	Chlamydiia	Chlamydiales	Criblamydiaceae	Estrella	lausannensis	12	0.0466
Bacteria	Verrucomicrobia	Verrucomicrobiae	Verrucomicrobiales	Verrucomicrobiaceae	Luteolibacter	Unclassified	11	0.0427
Bacteria	Proteobacteria	Gammaproteobacteria	Enterobacteriales	Enterobacteriaceae	Yersinia	Unclassified	11	0.0427
Bacteria	Proteobacteria	Gammaproteobacteria	Chromatiales	Chromatiaceae	Allochromatium	Unclassified	11	0.0427
Bacteria	OD1	Unclassified	Unclassified	Unclassified	Unclassified	Unclassified	11	0.0427
Bacteria	Firmicutes	Clostridia	Clostridiales	[Acidaminobacteraceae]	Unclassified	Unclassified	11	0.0427
Bacteria	Acidobacteria	Acidobacteria-6	iii1-15	Unclassified	Unclassified	Unclassified	11	0.0427
Bacteria	Tenericutes	Mollicutes	Acholeplasmatales	Acholeplasmataceae	Unclassified	Unclassified	10	0.0388
Bacteria	Synergistetes	Synergistia	Synergistales	Synergistaceae	vadinCA02	Unclassified	10	0.0388
Bacteria	Proteobacteria	Betaproteobacteria	Burkholderiales	Unclassified	Unclassified	Unclassified	10	0.0388
Bacteria	Proteobacteria	Alphaproteobacteria	Rhizobiales	Phyllobacteriaceae	Unclassified	Unclassified	10	0.0388
Bacteria	Planctomycetes	BD7-11	Unclassified	Unclassified	Unclassified	Unclassified	10	0.0388
Bacteria	Bacteroidetes	Bacteroidia	Bacteroidales	Prevotellaceae	Prevotella	copri	10	0.0388
Bacteria	Armatimonadetes	[Fimbriimonadia]	[Fimbriimonadales]	[Fimbriimonadaceae]	Fimbriimonas	Unclassified	10	0.0388
Bacteria	TM6	SJA-4	Unclassified	Unclassified	Unclassified	Unclassified	9	0.0349
Bacteria	Proteobacteria	Betaproteobacteria	Burkholderiales	Comamonadaceae	Aquincola	tertiaricarbonis	9	0.0349
Bacteria	Proteobacteria	Alphaproteobacteria	Rhizobiales	Rhizobiaceae	Agrobacterium	Unclassified	9	0.0349
Bacteria	Planctomycetes	Planctomycetia	Gemmatales	Isosphaeraceae	Unclassified	Unclassified	9	0.0349
Bacteria	Firmicutes	Clostridia	Clostridiales	Veillonellaceae	vadinHB04	Unclassified	9	0.0349
Bacteria	Acidobacteria	Acidobacteria-6	iii1-15	mb2424	Unclassified	Unclassified	9	0.0349
Bacteria	Proteobacteria	TA18	PHOS-HD29	Unclassified	Unclassified	Unclassified	8	0.0311
Bacteria	Proteobacteria	Gammaproteobacteria	Chromatiales	Chromatiaceae	Allochromatium	vinosum	8	0.0311
Bacteria	Proteobacteria	Deltaproteobacteria	Desulfobacterales	Desulfobacteraceae	Unclassified	Unclassified	8	0.0311
Bacteria	Proteobacteria	Alphaproteobacteria	Sphingomonadales	Erythrobacteraceae	Erythromicrobium	Unclassified	8	0.0311
Bacteria	Proteobacteria	Alphaproteobacteria	Rhizobiales	Xanthobacteraceae	Xanthobacter	autotrophicus	8	0.0311
Bacteria	Proteobacteria	Alphaproteobacteria	Kiloniellales	Unclassified	Unclassified	Unclassified	8	0.0311
Bacteria	Planctomycetes	Phycisphaerae	Phycisphaerales	Phycisphaeraceae	Unclassified	Unclassified	8	0.0311
Bacteria	Planctomycetes	Unclassified	Unclassified	Unclassified	Unclassified	Unclassified	8	0.0311
Bacteria	OP11	WCHB1-64	d153	Unclassified	Unclassified	Unclassified	8	0.0311
Bacteria	Firmicutes	Clostridia	Clostridiales	Ruminococcaceae	Ruminococcus	Unclassified	8	0.0311
Bacteria	Firmicutes	Clostridia	Clostridiales	Peptostreptococcaceae	Unclassified	Unclassified	8	0.0311
Bacteria	Firmicutes	Bacilli	Lactobacillales	Streptococcaceae	Streptococcus	Unclassified	8	0.0311
Bacteria	Tenericutes	Mollicutes	Acholeplasmatales	Acholeplasmataceae	Acholeplasma	Unclassified	7	0.0272
Bacteria	Proteobacteria	Gammaproteobacteria	Aeromonadales	Aeromonadaceae	Aeromonas	hydrophila	7	0.0272
Bacteria	Proteobacteria	Deltaproteobacteria	Myxococcales	Myxococcaceae	Unclassified	Unclassified	7	0.0272
Bacteria	Proteobacteria	Alphaproteobacteria	Sphingomonadales	Erythrobacteraceae	Erythrobacter	mathurensis	7	0.0272
Bacteria	Lentisphaerae	[Lentisphaeria]	Z20	Unclassified	Unclassified	Unclassified	7	0.0272
Bacteria	Actinobacteria	Actinobacteria	Actinomycetales	Microbacteriaceae	Microbacterium	Unclassified	7	0.0272
Bacteria	Actinobacteria	Acidimicrobiia	Acidimicrobiales	OCS155	Unclassified	Unclassified	7	0.0272
Bacteria	TM7	TM7-3	EW055	Unclassified	Unclassified	Unclassified	6	0.0233
Bacteria	Synergistetes	Synergistia	Synergistales	Dethiosulfovibrionaceae	HA73	Unclassified	6	0.0233
Bacteria	Proteobacteria	Gammaproteobacteria	Xanthomonadales	Xanthomonadaceae	Silanimonas	mangrovi	6	0.0233
Bacteria	Proteobacteria	Gammaproteobacteria	Pseudomonadales	Moraxellaceae	Unclassified	Unclassified	6	0.0233
Bacteria	Proteobacteria	Gammaproteobacteria	Pseudomonadales	Moraxellaceae	Perlucidibaca	Unclassified	6	0.0233
Bacteria	Proteobacteria	Betaproteobacteria	Rhodocyclales	Rhodocyclaceae	Propionivibrio	Unclassified	6	0.0233
Bacteria	Proteobacteria	Betaproteobacteria	Rhodocyclales	Rhodocyclaceae	KD1-23	Unclassified	6	0.0233
Bacteria	Firmicutes	Clostridia	Clostridiales	Gracilibacteraceae	Gracilibacter	Unclassified	6	0.0233
Bacteria	Firmicutes	Bacilli	Bacillales	Planococcaceae	Unclassified	Unclassified	6	0.0233
Bacteria	Firmicutes	Bacilli	Bacillales	Planococcaceae	Planococcus	pelagicus	6	0.0233
Bacteria	TM7	TM7-3	Blgi18	Unclassified	Unclassified	Unclassified	5	0.0194
Bacteria	Spirochaetes	[Leptospirae]	[Leptospirales]	Sediment-4	Unclassified	Unclassified	5	0.0194
Bacteria	Proteobacteria	Gammaproteobacteria	Alteromonadales	[Chromatiaceae]	Unclassified	Unclassified	5	0.0194
Bacteria	Proteobacteria	Epsilonproteobacteria	Campylobacterales	Helicobacteraceae	Sulfurimonas	Unclassified	5	0.0194
Bacteria	Proteobacteria	Betaproteobacteria	Burkholderiales	Oxalobacteraceae	Unclassified	Unclassified	5	0.0194
Bacteria	Proteobacteria	Alphaproteobacteria	Sphingomonadales	Sphingomonadaceae	Kaistobacter	Unclassified	5	0.0194
Bacteria	Proteobacteria	Alphaproteobacteria	Rhizobiales	Phyllobacteriaceae	Aminobacter	Unclassified	5	0.0194
Bacteria	Fusobacteria	Fusobacteriia	Fusobacteriales	Fusobacteriaceae	Cetobacterium	somerae	5	0.0194
Bacteria	Actinobacteria	Thermoleophilia	Solirubrobacterales	Unclassified	Unclassified	Unclassified	5	0.0194
Bacteria	Actinobacteria	Actinobacteria	Actinomycetales	Nocardioidaceae	Unclassified	Unclassified	5	0.0194
Archaea	Euryarchaeota	Methanobacteria	Methanobacteriales	Methanobacteriaceae	Methanobacterium	Unclassified	5	0.0194
Bacteria	Proteobacteria	Gammaproteobacteria	Pseudomonadales	Pseudomonadaceae	Pseudomonas	alcaligenes	4	0.0155
Bacteria	Proteobacteria	Deltaproteobacteria	Desulfobacterales	Desulfobulbaceae	Unclassified	Unclassified	4	0.0155
Bacteria	Proteobacteria	Betaproteobacteria	Burkholderiales	Oxalobacteraceae	Janthinobacterium	lividum	4	0.0155
Bacteria	Proteobacteria	Alphaproteobacteria	Rhizobiales	Hyphomicrobiaceae	Pedomicrobium	Unclassified	4	0.0155
Bacteria	Planctomycetes	Planctomycetia	Gemmatales	Gemmataceae	Unclassified	Unclassified	4	0.0155
Bacteria	Planctomycetes	Phycisphaerae	WD2101	Unclassified	Unclassified	Unclassified	4	0.0155
Bacteria	GN02	3BR-5F	Unclassified	Unclassified	Unclassified	Unclassified	4	0.0155
Bacteria	Gemmatimonadetes	Gemm-1	Unclassified	Unclassified	Unclassified	Unclassified	4	0.0155
Bacteria	Firmicutes	Clostridia	Clostridiales	Peptococcaceae	Unclassified	Unclassified	4	0.0155
Bacteria	Bacteroidetes	[Saprospirae]	[Saprospirales]	Chitinophagaceae	Flavihumibacter	Unclassified	4	0.0155
Bacteria	Bacteroidetes	Flavobacteriia	Flavobacteriales	[Weeksellaceae]	Chryseobacterium	Unclassified	4	0.0155
Bacteria	Bacteroidetes	Bacteroidia	Bacteroidales	Marinilabiaceae	Cytophaga	xylanolytica	4	0.0155
Bacteria	Actinobacteria	Actinobacteria	Actinomycetales	Micromonosporaceae	Unclassified	Unclassified	4	0.0155
Bacteria	WS6	SC72	WCHB1-15	Unclassified	Unclassified	Unclassified	3	0.0116
Bacteria	Verrucomicrobia	[Pedosphaerae]	[Pedosphaerales]	Unclassified	Unclassified	Unclassified	3	0.0116
Bacteria	Tenericutes	Mollicutes	Unclassified	Unclassified	Unclassified	Unclassified	3	0.0116
Bacteria	Proteobacteria	Gammaproteobacteria	Xanthomonadales	Xanthomonadaceae	Stenotrophomonas	Unclassified	3	0.0116
Bacteria	Proteobacteria	Gammaproteobacteria	Xanthomonadales	Xanthomonadaceae	Lysobacter	Unclassified	3	0.0116
Bacteria	Proteobacteria	Gammaproteobacteria	Pseudomonadales	Pseudomonadaceae	Pseudomonas	fragi	3	0.0116
Bacteria	Proteobacteria	Gammaproteobacteria	Legionellales	Legionellaceae	Unclassified	Unclassified	3	0.0116
Bacteria	Proteobacteria	Gammaproteobacteria	Enterobacteriales	Enterobacteriaceae	Brenneria	alni	3	0.0116
Bacteria	Proteobacteria	Deltaproteobacteria	Syntrophobacterales	Syntrophaceae	Unclassified	Unclassified	3	0.0116
Bacteria	Proteobacteria	Deltaproteobacteria	Myxococcales	Polyangiaceae	Chondromyces	Unclassified	3	0.0116
Bacteria	Proteobacteria	Deltaproteobacteria	Desulfovibrionales	Desulfovibrionaceae	Desulfovibrio	psychrotolerans	3	0.0116
Bacteria	Proteobacteria	Deltaproteobacteria	Bdellovibrionales	Bacteriovoracaceae	Unclassified	Unclassified	3	0.0116
Bacteria	Proteobacteria	Betaproteobacteria	Burkholderiales	Comamonadaceae	Methylibium	Unclassified	3	0.0116
Bacteria	Proteobacteria	Alphaproteobacteria	Sphingomonadales	Erythrobacteraceae	Erythrobacter	nanhaisediminis	3	0.0116
Bacteria	Proteobacteria	Alphaproteobacteria	Rhodobacterales	Rhodobacteraceae	Phaeobacter	Unclassified	3	0.0116
Bacteria	Proteobacteria	Alphaproteobacteria	Rhizobiales	Xanthobacteraceae	Azorhizobium	Unclassified	3	0.0116
Bacteria	Proteobacteria	Alphaproteobacteria	Rhizobiales	Methylocystaceae	Methylosinus	Unclassified	3	0.0116
Bacteria	Proteobacteria	Alphaproteobacteria	Caulobacterales	Caulobacteraceae	Phenylobacterium	Unclassified	3	0.0116
Bacteria	Proteobacteria	Alphaproteobacteria	Caulobacterales	Caulobacteraceae	Arthrospira	Unclassified	3	0.0116
Bacteria	Nitrospirae	Nitrospira	Nitrospirales	Nitrospiraceae	Nitrospira	Unclassified	3	0.0116
Bacteria	GN02	GN07	Unclassified	Unclassified	Unclassified	Unclassified	3	0.0116
Bacteria	Firmicutes	Clostridia	Clostridiales	Clostridiaceae	Clostridium	cellulovorans	3	0.0116
Bacteria	Firmicutes	Bacilli	Lactobacillales	Streptococcaceae	Lactococcus	Unclassified	3	0.0116
Bacteria	Firmicutes	Bacilli	Lactobacillales	Carnobacteriaceae	Trichococcus	Unclassified	3	0.0116
Bacteria	Firmicutes	Bacilli	Lactobacillales	Aerococcaceae	Unclassified	Unclassified	3	0.0116
Bacteria	Firmicutes	Bacilli	Bacillales	Unclassified	Unclassified	Unclassified	3	0.0116
Bacteria	Chloroflexi	Thermomicrobia	JG30-KF-CM45	Unclassified	Unclassified	Unclassified	3	0.0116
Bacteria	Chloroflexi	Anaerolineae	S0208	Unclassified	Unclassified	Unclassified	3	0.0116
Bacteria	Chloroflexi	Anaerolineae	Anaerolineales	Anaerolinaceae	WCHB1-05	Unclassified	3	0.0116
Bacteria	Chlorobi	BSV26	VC38	Unclassified	Unclassified	Unclassified	3	0.0116
Bacteria	Bacteroidetes	Sphingobacteriia	Sphingobacteriales	Sphingobacteriaceae	Pedobacter	glucosidilyticus	3	0.0116
Bacteria	Bacteroidetes	Flavobacteriia	Flavobacteriales	Cryomorphaceae	Fluviicola	Unclassified	3	0.0116
Bacteria	Actinobacteria	Actinobacteria	Actinomycetales	Micrococcaceae	Arthrobacter	Unclassified	3	0.0116
Bacteria	Acidobacteria	[Chloracidobacteria]	RB41	Unclassified	Unclassified	Unclassified	3	0.0116
Archaea	Euryarchaeota	Methanomicrobia	Methanosarcinales	Methanosarcinaceae	Methanomethylovorans	Unclassified	3	0.0116
Bacteria	WS6	B142	Unclassified	Unclassified	Unclassified	Unclassified	2	0.0078
Bacteria	WS4	Unclassified	Unclassified	Unclassified	Unclassified	Unclassified	2	0.0078
Bacteria	Verrucomicrobia	Verruco-5	R76-B128	Unclassified	Unclassified	Unclassified	2	0.0078
Bacteria	Verrucomicrobia	[Spartobacteria]	[Chthoniobacterales]	[Chthoniobacteraceae]	Unclassified	Unclassified	2	0.0078
Bacteria	Verrucomicrobia	Opitutae	Puniceicoccales	Puniceicoccaceae	Unclassified	Unclassified	2	0.0078
Bacteria	Proteobacteria	Gammaproteobacteria	Xanthomonadales	Xanthomonadaceae	Pseudoxanthomonas	mexicana	2	0.0078
Bacteria	Proteobacteria	Gammaproteobacteria	Xanthomonadales	Xanthomonadaceae	Arenimonas	Unclassified	2	0.0078
Bacteria	Proteobacteria	Gammaproteobacteria	Xanthomonadales	Xanthomonadaceae	Aquimonas	Unclassified	2	0.0078
Bacteria	Proteobacteria	Gammaproteobacteria	Thiotrichales	Thiotrichaceae	Thiothrix	Unclassified	2	0.0078
Bacteria	Proteobacteria	Gammaproteobacteria	Pseudomonadales	Pseudomonadaceae	Unclassified	Unclassified	2	0.0078
Bacteria	Proteobacteria	Gammaproteobacteria	Pseudomonadales	Pseudomonadaceae	Pseudomonas	mendocina	2	0.0078
Bacteria	Proteobacteria	Gammaproteobacteria	Pseudomonadales	Moraxellaceae	Acinetobacter	lwoffii	2	0.0078
Bacteria	Proteobacteria	Gammaproteobacteria	Chromatiales	Ectothiorhodospiraceae	Unclassified	Unclassified	2	0.0078
Bacteria	Proteobacteria	Gammaproteobacteria	Alteromonadales	OM60	Unclassified	Unclassified	2	0.0078
Bacteria	Proteobacteria	Gammaproteobacteria	Alteromonadales	Alteromonadaceae	Cellvibrio	Unclassified	2	0.0078
Bacteria	Proteobacteria	Gammaproteobacteria	34P16	Unclassified	Unclassified	Unclassified	2	0.0078
Bacteria	Proteobacteria	Deltaproteobacteria	[Entotheonellales]	[Entotheonellaceae]	Unclassified	Unclassified	2	0.0078
Bacteria	Proteobacteria	Deltaproteobacteria	Desulfuromonadales	Geobacteraceae	Geobacter	lovleyi	2	0.0078
Bacteria	Proteobacteria	Deltaproteobacteria	Bdellovibrionales	Bdellovibrionaceae	Bdellovibrio	bacteriovorus	2	0.0078
Bacteria	Proteobacteria	Betaproteobacteria	Rhodocyclales	Rhodocyclaceae	Methyloversatilis	Unclassified	2	0.0078
Bacteria	Proteobacteria	Betaproteobacteria	Rhodocyclales	Rhodocyclaceae	Dok59	Unclassified	2	0.0078
Bacteria	Proteobacteria	Betaproteobacteria	MND1	Unclassified	Unclassified	Unclassified	2	0.0078
Bacteria	Proteobacteria	Alphaproteobacteria	Sphingomonadales	Sphingomonadaceae	Sphingomonas	wittichii	2	0.0078
Bacteria	Proteobacteria	Alphaproteobacteria	Sphingomonadales	Sphingomonadaceae	Blastomonas	natatoria	2	0.0078
Bacteria	Proteobacteria	Alphaproteobacteria	Sphingomonadales	Unclassified	Unclassified	Unclassified	2	0.0078
Bacteria	Proteobacteria	Alphaproteobacteria	Sphingomonadales	Erythrobacteraceae	Altererythrobacter	epoxidivorans	2	0.0078
Bacteria	Proteobacteria	Alphaproteobacteria	Rickettsiales	Rickettsiaceae	Unclassified	Unclassified	2	0.0078
Bacteria	Proteobacteria	Alphaproteobacteria	Rickettsiales	Unclassified	Unclassified	Unclassified	2	0.0078
Bacteria	Proteobacteria	Alphaproteobacteria	Rhodobacterales	Rhodobacteraceae	Rhodobacter	veldkampii	2	0.0078
Bacteria	Proteobacteria	Alphaproteobacteria	Rhizobiales	Beijerinckiaceae	Unclassified	Unclassified	2	0.0078
Bacteria	Planctomycetes	Phycisphaerae	S-70	Unclassified	Unclassified	Unclassified	2	0.0078
Bacteria	Planctomycetes	Phycisphaerae	MSBL9	Unclassified	Unclassified	Unclassified	2	0.0078
Bacteria	Planctomycetes	Phycisphaerae	AKAU3564	Unclassified	Unclassified	Unclassified	2	0.0078
Bacteria	Gemmatimonadetes	JL-ETNP-Z39	Unclassified	Unclassified	Unclassified	Unclassified	2	0.0078
Bacteria	Gemmatimonadetes	Gemmatimonadetes	KD8-87	Unclassified	Unclassified	Unclassified	2	0.0078
Bacteria	Gemmatimonadetes	Gemmatimonadetes	Unclassified	Unclassified	Unclassified	Unclassified	2	0.0078
Bacteria	Firmicutes	Clostridia	Clostridiales	Veillonellaceae	Megamonas	Unclassified	2	0.0078
Bacteria	Firmicutes	Clostridia	Clostridiales	Ruminococcaceae	Oscillospira	Unclassified	2	0.0078
Bacteria	Firmicutes	Clostridia	Clostridiales	Peptostreptococcaceae	[Clostridium]	difficile	2	0.0078
Bacteria	Firmicutes	Clostridia	Clostridiales	Clostridiaceae	Proteiniclasticum	Unclassified	2	0.0078
Bacteria	Elusimicrobia	Endomicrobia	Unclassified	Unclassified	Unclassified	Unclassified	2	0.0078
Bacteria	Elusimicrobia	Elusimicrobia	Elusimicrobiales	Unclassified	Unclassified	Unclassified	2	0.0078
Bacteria	Chloroflexi	Dehalococcoidetes	Dehalococcoidales	Dehalococcoidaceae	Unclassified	Unclassified	2	0.0078
Bacteria	Chloroflexi	Anaerolineae	H39	Unclassified	Unclassified	Unclassified	2	0.0078
Bacteria	Chloroflexi	Anaerolineae	GCA004	Unclassified	Unclassified	Unclassified	2	0.0078
Bacteria	Chloroflexi	Anaerolineae	Anaerolineales	Anaerolinaceae	Longilinea	Unclassified	2	0.0078
Bacteria	Chlorobi	BSV26	PK329	Unclassified	Unclassified	Unclassified	2	0.0078
Bacteria	BRC1	PRR-11	Unclassified	Unclassified	Unclassified	Unclassified	2	0.0078
Bacteria	Bacteroidetes	Cytophagia	Cytophagales	Cytophagaceae	Runella	Unclassified	2	0.0078
Bacteria	Actinobacteria	Thermoleophilia	Gaiellales	AK1AB1_02E	Unclassified	Unclassified	2	0.0078
Bacteria	Actinobacteria	Actinobacteria	Actinomycetales	Jonesiaceae	Jonesia	Unclassified	2	0.0078
Bacteria	Acidobacteria	iii1-8	SJA-36	Unclassified	Unclassified	Unclassified	2	0.0078
Archaea	Euryarchaeota	Methanomicrobia	Methanosarcinales	Methanosaetaceae	Methanosaeta	Unclassified	2	0.0078
Bacteria	WWE1	[Cloacamonae]	[Cloacamonales]	[Cloacamonaceae]	W22	Unclassified	1	0.0039
Bacteria	WS3	PRR-12	GN03	KSB4	Unclassified	Unclassified	1	0.0039
Bacteria	Verrucomicrobia	Verrucomicrobiae	Verrucomicrobiales	Verrucomicrobiaceae	Prosthecobacter	Unclassified	1	0.0039
Bacteria	Verrucomicrobia	[Spartobacteria]	[Chthoniobacterales]	[Chthoniobacteraceae]	heteroC45_4W	Unclassified	1	0.0039
Bacteria	Synergistetes	Synergistia	Synergistales	Dethiosulfovibrionaceae	PD-UASB-13	Unclassified	1	0.0039
Bacteria	Spirochaetes	Spirochaetes	Sphaerochaetales	Sphaerochaetaceae	Sphaerochaeta	Unclassified	1	0.0039
Bacteria	Proteobacteria	TA18	CV90	Unclassified	Unclassified	Unclassified	1	0.0039
Bacteria	Proteobacteria	Gammaproteobacteria	Xanthomonadales	Xanthomonadaceae	Stenotrophomonas	acidaminiphila	1	0.0039
Bacteria	Proteobacteria	Gammaproteobacteria	Xanthomonadales	Sinobacteraceae	Steroidobacter	Unclassified	1	0.0039
Bacteria	Proteobacteria	Gammaproteobacteria	Pseudomonadales	Pseudomonadaceae	Pseudomonas	nitroreducens	1	0.0039
Bacteria	Proteobacteria	Gammaproteobacteria	Oceanospirillales	Halomonadaceae	Candidatus Portiera	Unclassified	1	0.0039
Bacteria	Proteobacteria	Gammaproteobacteria	Oceanospirillales	Alcanivoracaceae	Alcanivorax	Unclassified	1	0.0039
Bacteria	Proteobacteria	Gammaproteobacteria	Methylococcales	Methylococcaceae	Methylomonas	Unclassified	1	0.0039
Bacteria	Proteobacteria	Gammaproteobacteria	Legionellales	Unclassified	Unclassified	Unclassified	1	0.0039
Bacteria	Proteobacteria	Gammaproteobacteria	Enterobacteriales	Enterobacteriaceae	Erwinia	Unclassified	1	0.0039
Bacteria	Proteobacteria	Gammaproteobacteria	Alteromonadales	HTCC2188	HTCC	Unclassified	1	0.0039
Bacteria	Proteobacteria	Gammaproteobacteria	Alteromonadales	211ds20	Unclassified	Unclassified	1	0.0039
Bacteria	Proteobacteria	Deltaproteobacteria	MBNT15	Unclassified	Unclassified	Unclassified	1	0.0039
Bacteria	Proteobacteria	Deltaproteobacteria	GMD14H09	Unclassified	Unclassified	Unclassified	1	0.0039
Bacteria	Proteobacteria	Deltaproteobacteria	FAC87	Unclassified	Unclassified	Unclassified	1	0.0039
Bacteria	Proteobacteria	Deltaproteobacteria	Desulfuromonadales	Pelobacteraceae	Unclassified	Unclassified	1	0.0039
Bacteria	Proteobacteria	Deltaproteobacteria	Desulfuromonadales	Desulfuromonadaceae	Unclassified	Unclassified	1	0.0039
Bacteria	Proteobacteria	Deltaproteobacteria	Desulfovibrionales	Desulfovibrionaceae	Desulfovibrio	Unclassified	1	0.0039
Bacteria	Proteobacteria	Betaproteobacteria	Rhodocyclales	Rhodocyclaceae	Candidatus Accumulibacter	Unclassified	1	0.0039
Bacteria	Proteobacteria	Betaproteobacteria	Burkholderiales	Comamonadaceae	Rubrivivax	Unclassified	1	0.0039
Bacteria	Proteobacteria	Betaproteobacteria	Burkholderiales	Comamonadaceae	Rhodoferax	Unclassified	1	0.0039
Bacteria	Proteobacteria	Betaproteobacteria	Burkholderiales	Comamonadaceae	Limnohabitans	Unclassified	1	0.0039
Bacteria	Proteobacteria	Betaproteobacteria	Burkholderiales	Comamonadaceae	Limnobacter	Unclassified	1	0.0039
Bacteria	Proteobacteria	Alphaproteobacteria	Sphingomonadales	Sphingomonadaceae	Novosphingobium	Unclassified	1	0.0039
Bacteria	Proteobacteria	Alphaproteobacteria	Rhodospirillales	Rhodospirillaceae	Skermanella	Unclassified	1	0.0039
Bacteria	Proteobacteria	Alphaproteobacteria	Rhodobacterales	Rhodobacteraceae	Albidovulum	inexpectatum	1	0.0039
Bacteria	Proteobacteria	Alphaproteobacteria	Rhizobiales	Rhodobiaceae	Unclassified	Unclassified	1	0.0039
Bacteria	Proteobacteria	Alphaproteobacteria	Rhizobiales	Bradyrhizobiaceae	Unclassified	Unclassified	1	0.0039
Bacteria	Proteobacteria	Alphaproteobacteria	Rhizobiales	Bradyrhizobiaceae	Balneimonas	Unclassified	1	0.0039
Bacteria	Planctomycetes	Planctomycetia	B97	Unclassified	Unclassified	Unclassified	1	0.0039
Bacteria	OP11	WCHB1-64	Unclassified	Unclassified	Unclassified	Unclassified	1	0.0039
Bacteria	GN02	BD1-5	Unclassified	Unclassified	Unclassified	Unclassified	1	0.0039
Bacteria	Fusobacteria	Fusobacteriia	Fusobacteriales	Fusobacteriaceae	u114	Unclassified	1	0.0039
Bacteria	Firmicutes	Clostridia	SHA-98	Unclassified	Unclassified	Unclassified	1	0.0039
Bacteria	Firmicutes	Clostridia	Clostridiales	Ruminococcaceae	Faecalibacterium	prausnitzii	1	0.0039
Bacteria	Firmicutes	Clostridia	Clostridiales	Eubacteriaceae	Unclassified	Unclassified	1	0.0039
Bacteria	Firmicutes	Clostridia	Clostridiales	EtOH8	Unclassified	Unclassified	1	0.0039
Bacteria	Firmicutes	Clostridia	Clostridiales	Clostridiaceae	SMB53	Unclassified	1	0.0039
Bacteria	Firmicutes	Bacilli	Bacillales	Planococcaceae	Sporosarcina	Unclassified	1	0.0039
Bacteria	Firmicutes	Bacilli	Bacillales	Paenibacillaceae	Paenibacillus	Unclassified	1	0.0039
Bacteria	Firmicutes	Bacilli	Bacillales	Bacillaceae	Bacillus	flexus	1	0.0039
Bacteria	Firmicutes	Bacilli	Bacillales	Bacillaceae	Bacillus	Unclassified	1	0.0039
Bacteria	Firmicutes	Bacilli	Bacillales	Alicyclobacillaceae	Alicyclobacillus	Unclassified	1	0.0039
Bacteria	FCPU426	Unclassified	Unclassified	Unclassified	Unclassified	Unclassified	1	0.0039
Bacteria	Chloroflexi	TK10	Unclassified	Unclassified	Unclassified	Unclassified	1	0.0039
Bacteria	Chloroflexi	Anaerolineae	Anaerolineales	Anaerolinaceae	T78	Unclassified	1	0.0039
Bacteria	Chloroflexi	Anaerolineae	Anaerolineales	Anaerolinaceae	SHD-231	Unclassified	1	0.0039
Bacteria	Chloroflexi	Anaerolineae	Anaerolineales	Anaerolinaceae	Unclassified	Unclassified	1	0.0039
Bacteria	Bacteroidetes	Sphingobacteriia	Sphingobacteriales	Sphingobacteriaceae	Sphingobacterium	faecium	1	0.0039
Bacteria	Bacteroidetes	Flavobacteriia	Flavobacteriales	[Weeksellaceae]	Cloacibacterium	Unclassified	1	0.0039
Bacteria	Bacteroidetes	Cytophagia	Cytophagales	Unclassified	Unclassified	Unclassified	1	0.0039
Bacteria	Bacteroidetes	Bacteroidia	Bacteroidales	GZKB119	Unclassified	Unclassified	1	0.0039
Bacteria	Actinobacteria	Thermoleophilia	Solirubrobacterales	Solirubrobacteraceae	Unclassified	Unclassified	1	0.0039
Bacteria	Actinobacteria	Thermoleophilia	Gaiellales	Gaiellaceae	Unclassified	Unclassified	1	0.0039
Bacteria	Actinobacteria	Thermoleophilia	Unclassified	Unclassified	Unclassified	Unclassified	1	0.0039
Bacteria	Actinobacteria	Actinobacteria	Bifidobacteriales	Bifidobacteriaceae	Bifidobacterium	adolescentis	1	0.0039
Bacteria	Actinobacteria	Actinobacteria	Actinomycetales	Tsukamurellaceae	Unclassified	Unclassified	1	0.0039
Bacteria	Actinobacteria	Actinobacteria	Actinomycetales	Streptomycetaceae	Streptomyces	Unclassified	1	0.0039
Bacteria	Actinobacteria	Actinobacteria	Actinomycetales	Micrococcaceae	Unclassified	Unclassified	1	0.0039
Bacteria	Actinobacteria	Actinobacteria	Actinomycetales	Intrasporangiaceae	Knoellia	Unclassified	1	0.0039
Bacteria	Actinobacteria	Actinobacteria	Actinomycetales	Intrasporangiaceae	Janibacter	Unclassified	1	0.0039
Bacteria	Actinobacteria	Actinobacteria	Actinomycetales	Cellulomonadaceae	Demequina	Unclassified	1	0.0039
Bacteria	Actinobacteria	Actinobacteria	Actinomycetales	Actinomycetaceae	Actinomyces	Unclassified	1	0.0039
Bacteria	Actinobacteria	Acidimicrobiia	Acidimicrobiales	Iamiaceae	Iamia	Unclassified	1	0.0039
Bacteria	Actinobacteria	Acidimicrobiia	Acidimicrobiales	AKIW874	Unclassified	Unclassified	1	0.0039
Bacteria	Acidobacteria	Solibacteres	Solibacterales	Solibacteraceae	Candidatus Solibacter	Unclassified	1	0.0039
Bacteria	Acidobacteria	Solibacteres	Solibacterales	PAUC26f	Unclassified	Unclassified	1	0.0039
Bacteria	Acidobacteria	Acidobacteria-6	CCU21	Unclassified	Unclassified	Unclassified	1	0.0039
Archaea	Euryarchaeota	Thermoplasmata	E2	[Methanomassiliicoccaceae]	Methanomassiliicoccus	Unclassified	1	0.0039
Archaea	Euryarchaeota	Methanobacteria	Methanobacteriales	Methanobacteriaceae	Methanobacterium	bryantii	1	0.0039
Archaea	Euryarchaeota	Methanobacteria	Methanobacteriales	Methanobacteriaceae	Methanobacterium	beijingense	1	0.0039
